# Supplementary material for: A novel mechanism of cone photoreceptor adaptation
Source: PLoS Biol. 2017 Apr 12;15(4):e2001210. doi: 10.1371/journal.pbio.2001210 (PMC5389785; doi:10.1371/journal.pbio.2001210)
Supplement: S1 Data — (XLSX) [file pbio.2001210.s010.xlsx]

## Sheet: NTSCI; Stimuli
LED stimulator output					Cone Specific stimuli		based on the LEDs spectral output and					wieghting used for cone				Cone Specific 'effective' stimuli
							the goldfish cone type spectral sensitivites					type specific stimuli					@1 kHz weighted by the					1
							and upsampled to 1kHz										phototransduction integration time					wieghting factor
in photons/um^2/s					in photon/s/um^-2											in photon/s/um^-2
Time (s)	R	G	B			Time (s)	L	M	S			B-LED	G-LED	R-Led			Time	L	M
0	4610	7950	5320			0	8430	11590	6890		S-cone	1	0.194652	0.004932			0	11199.5	11200.1		-0.3	-0.000406665
0.006	4670	7910	5120			0.001	8430	11590	6890		M-cone	0.601896	1	0.09435			0.001	11198.9	11200.1		-0.299	-0.000409721
0.012	4220	7390	4760			0.002	8430	11590	6890		L-cone	0.20202	0.344695	1			0.002	11198.2	11200.2		-0.298	-0.000413315
0.018	3860	6860	4110			0.003	8430	11590	6890								0.003	11197.4	11200.4		-0.297	-0.000417082
0.024	4810	8260	5170			0.004	8430	11590	6890								0.004	11196.5	11200.5		-0.296	-0.000421645
0.03	4160	7430	4300			0.005	8430	11590	6890								0.005	11195.4	11200.6		-0.295	-0.000426344
0.036	3090	5810	3300			0.006	8430	11430	6680								0.006	11194.2	11200.8		-0.294	-0.00043148
0.042	3670	6590	4360			0.007	8430	11430	6680								0.007	11192.9	11200.9		-0.293	-0.000436316
0.048	3820	6880	4010			0.008	8430	11430	6680								0.008	11191.5	11201.1		-0.292	-0.000441512
0.054	3530	6780	4160			0.009	8430	11430	6680								0.009	11189.8	11201.3		-0.291	-0.000446383
0.06	4220	7730	4830			0.01	8430	11430	6680								0.01	11187.9	11201.5		-0.29	-0.000451542
0.066	4950	8460	5680			0.011	8430	11430	6680								0.011	11185.8	11201.7		-0.289	-0.0004563
0.072	4490	8040	4760			0.012	7730	10650	6220								0.012	11183.2	11201.9		-0.288	-0.000460987
0.078	5360	9150	5890			0.013	7730	10650	6220								0.013	11180.2	11202		-0.287	-0.000465864
0.084	5230	9020	6420			0.014	7730	10650	6220								0.014	11176.7	11202.2		-0.286	-0.00046961
0.09	5230	9030	6250			0.015	7730	10650	6220								0.015	11172.6	11202.4		-0.285	-0.000473512
0.096	5270	9280	5900			0.016	7730	10650	6220								0.016	11167.9	11202.7		-0.284	-0.000476948
0.102	5070	8970	6370			0.017	7730	10650	6220								0.017	11162.4	11203		-0.283	-0.000480205
0.108	5140	9170	5940			0.018	7050	9700	5460								0.018	11155.8	11203.3		-0.282	-0.000483659
0.114	5210	9040	6160			0.019	7050	9700	5460								0.019	11148.2	11203.5		-0.281	-0.000486607
0.12	5360	9050	6460			0.02	7050	9700	5460								0.02	11139.5	11203.8		-0.28	-0.000489813
0.126	5220	8950	6100			0.021	7050	9700	5460								0.021	11129.4	11204.2		-0.279	-0.000492888
0.132	5130	8730	6130			0.022	7050	9700	5460								0.022	11117.9	11204.6		-0.278	-0.000495528
0.138	4410	7750	5480			0.023	7050	9700	5460								0.023	11104.8	11205.1		-0.277	-0.000498827
0.144	3980	7250	4740			0.024	8700	11830	6800								0.024	11090.2	11205.9		-0.276	-0.000502426
0.15	3790	6980	4460			0.025	8700	11830	6800								0.025	11073.8	11206.9		-0.275	-0.000505693
0.156	3310	6090	3810			0.026	8700	11830	6800								0.026	11055.4	11208.1		-0.274	-0.00050936
0.162	3680	6790	4400			0.027	8700	11830	6800								0.027	11034.9	11209.2		-0.273	-0.000513405
0.168	4250	7720	5060			0.028	8700	11830	6800								0.028	11012.1	11210.5		-0.272	-0.000517544
0.174	3790	6880	4310			0.029	8700	11830	6800								0.029	10987	11211.7		-0.271	-0.000522549
0.18	3760	6970	4470			0.03	7590	10410	5770								0.03	10959.2	11212.7		-0.27	-0.000527998
0.186	4370	7840	5370			0.031	7590	10410	5770								0.031	10928.8	11213.5		-0.269	-0.00053362
0.192	4060	7520	4670			0.032	7590	10410	5770								0.032	10895.6	11214.2		-0.268	-0.000538713
0.198	3630	6900	4080			0.033	7590	10410	5770								0.033	10859.8	11214.6		-0.267	-0.00054501
0.204	3530	6930	3890			0.034	7590	10410	5770								0.034	10821.1	11214.7		-0.266	-0.000551147
0.21	3580	6860	3920			0.035	7590	10410	5770								0.035	10779.6	11214.5		-0.265	-0.000557455
0.216	3510	6740	4560			0.036	5760	8090	4450								0.036	10735	11213.5		-0.264	-0.000563959
0.222	6590	8820	15600			0.037	5760	8090	4450								0.037	10687.5	11212		-0.263	-0.000570574
0.228	3650	5900	8130			0.038	5760	8090	4450								0.038	10637.3	11210		-0.262	-0.000576961
0.234	3770	5980	8020			0.039	5760	8090	4450								0.039	10584.5	11207.3		-0.261	-0.000583148
0.24	7740	9440	24900			0.04	5760	8090	4450								0.04	10529	11204		-0.26	-0.000589405
0.246	6200	8170	17500			0.041	5760	8090	4450								0.041	10471.2	11200		-0.259	-0.000594995
0.252	5590	7570	17100			0.042	6820	9560	5660								0.042	10411.3	11195.5		-0.258	-0.000600987
0.258	5340	7420	16500			0.043	6820	9560	5660								0.043	10349.3	11190.4		-0.257	-0.000606644
0.264	7460	8790	24500			0.044	6820	9560	5660								0.044	10285.4	11184.5		-0.256	-0.000611532
0.27	8200	9570	32800			0.045	6820	9560	5660								0.045	10219.9	11177.9		-0.255	-0.000616786
0.276	6370	7570	27900			0.046	6820	9560	5660								0.046	10152.8	11170.5		-0.254	-0.000621571
0.282	6320	7550	28200			0.047	6820	9560	5660								0.047	10084.6	11162.3		-0.253	-0.000625962
0.288	6660	7890	29800			0.048	7000	9650	5370								0.048	10015.2	11153.3		-0.252	-0.000630575
0.294	7880	9040	32800			0.049	7000	9650	5370								0.049	9944.9	11143.4		-0.251	-0.000635052
0.3	7650	8850	32200			0.05	7000	9650	5370								0.05	9873.97	11132.5		-0.25	-0.000639795
0.306	8230	9630	34700			0.051	7000	9650	5370								0.051	9802.51	11120.8		-0.249	-0.0006444
0.312	7300	8450	32200			0.052	7000	9650	5370								0.052	9730.75	11108.1		-0.248	-0.000649203
0.318	7070	8240	31100			0.053	7000	9650	5370								0.053	9658.91	11094.4		-0.247	-0.000654237
0.324	7850	8900	34400			0.054	6710	9620	5500								0.054	9587.1	11079.6		-0.246	-0.000659837
0.33	7280	8080	32200			0.055	6710	9620	5500								0.055	9515.39	11063.9		-0.245	-0.000665266
0.336	5620	6340	28300			0.056	6710	9620	5500								0.056	9443.96	11047		-0.244	-0.000671695
0.342	5240	6550	26000			0.057	6710	9620	5500								0.057	9372.85	11029.1		-0.243	-0.000678289
0.348	4720	5900	24500			0.058	6710	9620	5500								0.058	9302.28	11010.1		-0.242	-0.000685481
0.354	6530	7640	30100			0.059	6710	9620	5500								0.059	9232.34	10990		-0.241	-0.000693264
0.36	6460	7680	29700			0.06	7860	11040	6360								0.06	9163.25	10969.1		-0.24	-0.000700953
0.366	4690	5760	22800			0.061	7860	11040	6360								0.061	9094.78	10947.1		-0.239	-0.000709172
0.372	5760	6950	26200			0.062	7860	11040	6360								0.062	9027.18	10924		-0.238	-0.000717323
0.378	7060	8260	30400			0.063	7860	11040	6360								0.063	8960.34	10899.9		-0.237	-0.000725669
0.384	4320	5010	20100			0.064	7860	11040	6360								0.064	8894.39	10874.8		-0.236	-0.000734212
0.39	4380	5660	19500			0.065	7860	11040	6360								0.065	8829.18	10848.7		-0.235	-0.00074265
0.396	3060	4110	16000			0.066	9010	12350	7350								0.066	8765.07	10821.8		-0.234	-0.00075078
0.402	4730	6230	20600			0.067	9010	12350	7350								0.067	8701.86	10794.1		-0.233	-0.000758436
0.408	4560	6130	17700			0.068	9010	12350	7350								0.068	8639.47	10765.6		-0.232	-0.000765676
0.414	2520	3620	12300			0.069	9010	12350	7350								0.069	8577.99	10736.4		-0.231	-0.000772389
0.42	5770	7730	16600			0.07	9010	12350	7350								0.07	8517.4	10706.5		-0.23	-0.000777019
0.426	20400	23200	7290			0.071	9010	12350	7350								0.071	8457.71	10676.2		-0.229	-0.000781991
0.432	25900	29800	8900			0.072	8220	11330	6350								0.072	8398.85	10645.2		-0.228	-0.000785757
0.438	4460	6460	6620			0.073	8220	11330	6350								0.073	8340.91	10614		-0.227	-0.000788336
0.444	2800	3470	11700			0.074	8220	11330	6350								0.074	8283.93	10582.6		-0.226	-0.000789675
0.45	5460	6150	18000			0.075	8220	11330	6350								0.075	8228.02	10551.2		-0.225	-0.000789488
0.456	12000	14800	12600			0.076	8220	11330	6350								0.076	8173.16	10520		-0.224	-0.00079009
0.462	12500	15700	14600			0.077	8220	11330	6350								0.077	8119.51	10489.1		-0.223	-0.000785775
0.468	12400	15800	11700			0.078	9700	13200	7700								0.078	8067.43	10459.2		-0.222	-0.000780803
0.474	17200	19800	11900			0.079	9700	13200	7700								0.079	8016.68	10430		-0.221	-0.000779001
0.48	13800	17400	10400			0.08	9700	13200	7700								0.08	7967.6	10401.9		-0.22	-0.000772316
0.486	17100	20400	6500			0.081	9700	13200	7700								0.081	7920.22	10375.1		-0.219	-0.000765265
0.492	17700	21500	4740			0.082	9700	13200	7700								0.082	7874.63	10349.8		-0.218	-0.000760933
0.498	23100	27300	7820			0.083	9700	13200	7700								0.083	7830.99	10326.2		-0.217	-0.000753145
0.504	22100	25900	10900			0.084	9640	13380	8200								0.084	7789.43	10304.5		-0.216	-0.000744794
0.51	24500	27200	10500			0.085	9640	13380	8200								0.085	7750.07	10284.9		-0.215	-0.00073658
0.516	23200	25800	11200			0.086	9640	13380	8200								0.086	7713.04	10267.6		-0.214	-0.000728207
0.522	19800	23000	9650			0.087	9640	13380	8200								0.087	7678.41	10252.6		-0.213	-0.000720444
0.528	23900	27300	10700			0.088	9640	13380	8200								0.088	7646.4	10240.3		-0.212	-0.000712855
0.534	27000	29600	10500			0.089	9640	13380	8200								0.089	7617.18	10230.8		-0.211	-0.000701981
0.54	24400	26800	8030			0.09	9610	13290	8030								0.09	7590.71	10224.2		-0.21	-0.000695714
0.546	20700	23300	6760			0.091	9610	13290	8030								0.091	7567.16	10220.7		-0.209	-0.000689759
0.552	20200	23200	6550			0.092	9610	13290	8030								0.092	7546.57	10220.2		-0.208	-0.000680889
0.558	19600	22000	5690			0.093	9610	13290	8030								0.093	7528.99	10222.9		-0.207	-0.000675924
0.564	20400	22800	6500			0.094	9610	13290	8030								0.094	7514.52	10228.9		-0.206	-0.000668044
0.57	27200	29600	10400			0.095	9610	13290	8030								0.095	7503.15	10238.2		-0.205	-0.000663707
0.576	13000	17000	6190			0.096	9660	13330	7730								0.096	7494.98	10250.8		-0.204	-0.000657206
0.582	25100	28100	11700			0.097	9660	13330	7730								0.097	7489.87	10266.7		-0.203	-0.000652088
0.588	23500	26900	9590			0.098	9660	13330	7730								0.098	7487.94	10285.9		-0.202	-0.000645515
0.594	22200	27300	8130			0.099	9660	13330	7730								0.099	7489.12	10308.4		-0.201	-0.000639661
0.6	19200	23400	8500			0.1	9660	13330	7730								0.1	7493.34	10334.1		-0.2	-0.000633769
0.606	14400	19100	5050			0.101	9660	13330	7730								0.101	7500.46	10362.9		-0.199	-0.00062576
0.612	16500	20500	7090			0.102	9450	13280	8140								0.102	7510.49	10394.7		-0.198	-0.00061811
0.618	11900	14200	2050			0.103	9450	13280	8140								0.103	7523.31	10429.4		-0.197	-0.000610095
0.624	16900	20600	5720			0.104	9450	13280	8140								0.104	7538.79	10467		-0.196	-0.000601911
0.63	7150	9150	1810			0.105	9450	13280	8140								0.105	7556.79	10507.1		-0.195	-0.000591036
0.636	3180	6040	2630			0.106	9450	13280	8140								0.106	7577.25	10549.7		-0.194	-0.000580452
0.642	2920	5050	2980			0.107	9450	13280	8140								0.107	7600	10594.7		-0.193	-0.000568933
0.648	4570	7790	6820			0.108	9500	13230	7750								0.108	7624.83	10641.8		-0.192	-0.000555671
0.654	5650	9150	8060			0.109	9500	13230	7750								0.109	7651.74	10691		-0.191	-0.00054196
0.66	9920	11700	9020			0.11	9500	13230	7750								0.11	7680.41	10742		-0.19	-0.000526866
0.666	32800	31700	23600			0.111	9500	13230	7750								0.111	7710.8	10794.7		-0.189	-0.000512225
0.672	22800	23700	17800			0.112	9500	13230	7750								0.112	7742.66	10848.7		-0.188	-0.000496379
0.678	32800	32700	21600			0.113	9500	13230	7750								0.113	7775.86	10904.1		-0.187	-0.000479266
0.684	33900	33200	25800			0.114	9570	13240	7950								0.114	7810.29	10960.6		-0.186	-0.000462391
0.69	22700	24500	19600			0.115	9570	13240	7950								0.115	7845.73	11018.1		-0.185	-0.000446617
0.696	19300	20600	17700			0.116	9570	13240	7950								0.116	7882.1	11076.4		-0.184	-0.000428726
0.702	32700	33700	24000			0.117	9570	13240	7950								0.117	7919.22	11135.3		-0.183	-0.0004119
0.708	34200	34600	28600			0.118	9570	13240	7950								0.118	7956.9	11194.6		-0.182	-0.000395063
0.714	36700	37300	33600			0.119	9570	13240	7950								0.119	7994.99	11254.2		-0.181	-0.000378566
0.72	30000	28900	27700			0.12	9780	13440	8250								0.12	8033.34	11313.9		-0.18	-0.000363473
0.726	40300	39700	37200			0.121	9780	13440	8250								0.121	8071.94	11373.6		-0.179	-0.000346946
0.732	32300	31800	24600			0.122	9780	13440	8250								0.122	8110.55	11433.2		-0.178	-0.000332533
0.738	36000	34900	28500			0.123	9780	13440	8250								0.123	8149.1	11492.4		-0.177	-0.000317411
0.744	37100	35000	28600			0.124	9780	13440	8250								0.124	8187.44	11551.3		-0.176	-0.000303359
0.75	37400	35900	30800			0.125	9780	13440	8250								0.125	8225.49	11609.6		-0.175	-0.000289679
0.756	38900	38300	33900			0.126	9540	13110	7870								0.126	8263.1	11667.2		-0.174	-0.00027529
0.762	39900	39800	34700			0.127	9540	13110	7870								0.127	8300.24	11724.1		-0.173	-0.000261669
0.768	38800	38800	34800			0.128	9540	13110	7870								0.128	8336.77	11780.1		-0.172	-0.000247708
0.774	38500	38900	36600			0.129	9540	13110	7870								0.129	8372.64	11835.1		-0.171	-0.000233431
0.78	40500	40400	39700			0.13	9540	13110	7870								0.13	8407.77	11889		-0.17	-0.000218872
0.786	40000	39600	39200			0.131	9540	13110	7870								0.131	8442.17	11941.9		-0.169	-0.000204036
0.792	23300	23500	24600			0.132	9380	12900	7850								0.132	8475.64	11993.5		-0.168	-0.000187131
0.798	39100	38700	36100			0.133	9380	12900	7850								0.133	8508.27	12043.8		-0.167	-0.000169959
0.804	38900	38900	36200			0.134	9380	12900	7850								0.134	8540.03	12092.9		-0.166	-0.000151106
0.81	37100	37600	35900			0.135	9380	12900	7850								0.135	8570.94	12140.8		-0.165	-0.000130902
0.816	35400	36000	33600			0.136	9380	12900	7850								0.136	8600.89	12187.3		-0.164	-0.000109049
0.822	31400	31500	31200			0.137	9380	12900	7850								0.137	8629.86	12232.3		-0.163	-8.54997e-05
0.828	11500	11300	13100			0.138	8190	11460	7010								0.138	8657.76	12275.8		-0.162	-6.06204e-05
0.834	15300	16400	17400			0.139	8190	11460	7010								0.139	8684.72	12317.8		-0.161	-3.33756e-05
0.84	13200	14000	15100			0.14	8190	11460	7010								0.14	8710.72	12358.4		-0.16	-4.75904e-06
0.846	7270	4130	7020			0.141	8190	11460	7010								0.141	8735.79	12397.6		-0.159	2.62586e-05
0.852	7760	3840	6990			0.142	8190	11460	7010								0.142	8759.96	12435.3		-0.158	5.82733e-05
0.858	9360	4140	8070			0.143	8190	11460	7010								0.143	8783.3	12471.6		-0.157	9.16819e-05
0.864	12200	3770	8430			0.144	7440	10480	6170								0.144	8805.62	12506.3		-0.156	0.000126467
0.87	11800	3270	8660			0.145	7440	10480	6170								0.145	8827.09	12539.6		-0.155	0.000163008
0.876	10400	2980	8210			0.146	7440	10480	6170								0.146	8847.74	12571.4		-0.154	0.000199536
0.882	10500	3270	8730			0.147	7440	10480	6170								0.147	8867.56	12601.8		-0.153	0.000237495
0.888	10300	3460	8690			0.148	7440	10480	6170								0.148	8886.59	12630.8		-0.152	0.000275913
0.894	8610	4060	7240			0.149	7440	10480	6170								0.149	8904.84	12658.5		-0.151	0.000314171
0.9	15400	12500	15900			0.15	7100	10020	5840								0.15	8922.25	12684.6		-0.15	0.000352957
0.906	27200	27400	28800			0.151	7100	10020	5840								0.151	8938.86	12709.2		-0.149	0.0003923
0.912	9990	9550	11400			0.152	7100	10020	5840								0.152	8954.65	12732.5		-0.148	0.000430162
0.918	9770	8720	10800			0.153	7100	10020	5840								0.153	8969.61	12754.2		-0.147	0.000469464
0.924	30800	31000	32000			0.154	7100	10020	5840								0.154	8983.7	12774.4		-0.146	0.000508335
0.93	33700	32300	34000			0.155	7100	10020	5840								0.155	8996.87	12793		-0.145	0.00054503
0.936	13700	12000	14800			0.156	6180	8700	5010								0.156	9008.9	12809.8		-0.144	0.000582903
0.942	9630	5820	9550			0.157	6180	8700	5010								0.157	9019.87	12824.8		-0.143	0.00062159
0.948	9710	2830	6680			0.158	6180	8700	5010								0.158	9029.7	12838		-0.142	0.000658917
0.954	14300	4600	11700			0.159	6180	8700	5010								0.159	9038.26	12849.3		-0.141	0.000697858
0.96	14300	3860	11100			0.16	6180	8700	5010								0.16	9045.54	12858.6		-0.14	0.000735739
0.966	12700	5720	9290			0.161	6180	8700	5010								0.161	9051.39	12865.8		-0.139	0.000776132
0.972	5050	6640	4450			0.162	6910	9790	5740								0.162	9055.84	12870.9		-0.138	0.00081581
0.978	5210	8230	6100			0.163	6910	9790	5740								0.163	9058.72	12873.8		-0.137	0.000857979
0.984	3530	6480	2560			0.164	6910	9790	5740								0.164	9059.87	12874.3		-0.136	0.000900788
0.99	2590	4200	2380			0.165	6910	9790	5740								0.165	9059.22	12872.2		-0.135	0.000945694
0.996	2570	3830	2680			0.166	6910	9790	5740								0.166	9056.66	12867.6		-0.134	0.000993026
1.002	2640	3390	2720			0.167	6910	9790	5740								0.167	9052.05	12860.2		-0.133	0.00104238
1.008	6420	2800	4610			0.168	7930	11170	6580								0.168	9045.51	12850.2		-0.132	0.00109524
1.014	4730	6920	2070			0.169	7930	11170	6580								0.169	9036.8	12837.3		-0.131	0.0011512
1.02	12700	9640	1250			0.17	7930	11170	6580								0.17	9025.85	12821.5		-0.13	0.0012092
1.026	19500	16400	1450			0.171	7930	11170	6580								0.171	9012.6	12802.6		-0.129	0.00126987
1.032	24100	27600	7380			0.172	7930	11170	6580								0.172	8996.95	12780.6		-0.128	0.00133291
1.038	18400	19100	5620			0.173	7930	11170	6580								0.173	8978.91	12755.5		-0.127	0.00139906
1.044	15000	12000	689			0.174	7030	9830	5670								0.174	8958.25	12727		-0.126	0.00147042
1.05	26900	23400	5130			0.175	7030	9830	5670								0.175	8935.15	12695.3		-0.125	0.00154225
1.056	21500	23300	10000			0.176	7030	9830	5670								0.176	8909.59	12660.4		-0.124	0.00162194
1.062	6730	7880	4360			0.177	7030	9830	5670								0.177	8881.66	12622.4		-0.123	0.00169937
1.068	3010	3670	3000			0.178	7030	9830	5670								0.178	8851.37	12581.4		-0.122	0.00178276
1.074	1910	2290	2320			0.179	7030	9830	5670								0.179	8818.83	12537.4		-0.121	0.00186981
1.08	2450	3400	2930			0.18	7070	10020	5850								0.18	8784.2	12490.7		-0.12	0.00196045
1.086	3000	3980	3490			0.181	7070	10020	5850								0.181	8747.51	12441.4		-0.119	0.00204384
1.092	7930	10400	6300			0.182	7070	10020	5850								0.182	8708.98	12389.6		-0.118	0.00214493
1.098	4130	5820	3250			0.183	7070	10020	5850								0.183	8668.74	12335.7		-0.117	0.00223542
1.104	2080	3040	1590			0.184	7070	10020	5850								0.184	8626.97	12279.7		-0.116	0.00233651
1.11	2440	3150	2070			0.185	7070	10020	5850								0.185	8583.9	12222		-0.115	0.00243764
1.116	2820	3440	2410			0.186	8160	11480	6920								0.186	8539.89	12163		-0.114	0.00253883
1.122	2050	2680	1680			0.187	8160	11480	6920								0.187	8494.95	12102.9		-0.113	0.00264361
1.128	2460	3030	1890			0.188	8160	11480	6920								0.188	8449.39	12041.8		-0.112	0.00275565
1.134	5580	6970	3790			0.189	8160	11480	6920								0.189	8403.37	11980.2		-0.111	0.00286754
1.14	16600	19500	10100			0.19	8160	11480	6920								0.19	8357.12	11918.2		-0.11	0.00298303
1.146	23300	26000	12300			0.191	8160	11480	6920								0.191	8310.89	11856.1		-0.109	0.0031021
1.152	11300	14100	7880			0.192	7600	10710	6150								0.192	8264.78	11794.2		-0.108	0.00322484
1.158	8830	10800	6120			0.193	7600	10710	6150								0.193	8219.03	11732.7		-0.107	0.00335103
1.164	12300	14700	7940			0.194	7600	10710	6150								0.194	8173.87	11671.9		-0.106	0.0034808
1.17	10900	13300	6870			0.195	7600	10710	6150								0.195	8129.44	11612.1		-0.105	0.00361424
1.176	23300	26300	10900			0.196	7600	10710	6150								0.196	8085.97	11553.4		-0.104	0.00375471
1.182	30700	33300	9790			0.197	7600	10710	6150								0.197	8043.65	11496.2		-0.103	0.00389541
1.188	29600	32400	9560			0.198	6830	9700	5440								0.198	8002.5	11440.5		-0.102	0.00404648
1.194	30300	30500	7500			0.199	6830	9700	5440								0.199	7962.62	11386.5		-0.101	0.00419421
1.2	26700	25000	6130			0.2	6830	9700	5440								0.2	7924.26	11334.4		-0.1	0.00435588
1.206	30400	30000	7570			0.201	6830	9700	5440								0.201	7887.43	11284.2		-0.099	0.00451061
1.212	23800	22400	4590			0.202	6830	9700	5440								0.202	7852.3	11236.3		-0.098	0.00467605
1.218	25100	23500	5200			0.203	6830	9700	5440								0.203	7818.9	11190.6		-0.097	0.00484841
1.224	28100	27700	7010			0.204	6700	9600	5260								0.204	7787.27	11147.2		-0.096	0.00501708
1.23	27400	26700	6860			0.205	6700	9600	5260								0.205	7757.41	11106.1		-0.095	0.00519311
1.236	27500	27400	7210			0.206	6700	9600	5260								0.206	7729.37	11067.4		-0.094	0.00537959
1.242	24400	24700	5380			0.207	6700	9600	5260								0.207	7703.1	11031		-0.093	0.00556287
1.248	29800	31100	6930			0.208	6700	9600	5260								0.208	7678.66	10997.1		-0.092	0.00574935
1.254	31900	35400	6120			0.209	6700	9600	5260								0.209	7655.94	10965.3		-0.091	0.00594642
1.26	26900	31100	9020			0.21	6740	9560	5270								0.21	7634.93	10935.8		-0.09	0.00614015
1.266	7690	10200	4970			0.211	6740	9560	5270								0.211	7615.6	10908.5		-0.089	0.00634098
1.272	3790	5340	2100			0.212	6740	9560	5270								0.212	7597.76	10883.2		-0.088	0.00654875
1.278	1450	2200	2120			0.213	6740	9560	5270								0.213	7581.4	10859.8		-0.087	0.00676363
1.284	1900	2840	3610			0.214	6740	9560	5270								0.214	7566.4	10838.1		-0.086	0.0069785
1.29	3950	5340	6250			0.215	6740	9560	5270								0.215	7552.65	10818.1		-0.085	0.00720751
1.296	5380	7050	7210			0.216	6750	9820	5890								0.216	7540.06	10799.8		-0.084	0.00743987
1.302	4550	6040	7480			0.217	6750	9820	5890								0.217	7528.46	10782.7		-0.083	0.00768292
1.308	1150	1480	1610			0.218	6750	9820	5890								0.218	7517.78	10766.8		-0.082	0.00793276
1.314	1740	2420	2650			0.219	6750	9820	5890								0.219	7507.91	10752.1		-0.081	0.00819329
1.32	1650	2280	2350			0.22	6750	9820	5890								0.22	7498.64	10738.1		-0.08	0.00847465
1.326	1780	2370	2870			0.221	6750	9820	5890								0.221	7489.87	10724.8		-0.079	0.00876649
1.332	4400	5760	7090			0.222	12780	18830	17350								0.222	7482.52	10713.7		-0.078	0.00907592
1.338	1360	1840	2340			0.223	12780	18830	17350								0.223	7475.66	10703.2		-0.077	0.00939928
1.344	3090	4350	4730			0.224	12780	18830	17350								0.224	7469.24	10693.4		-0.076	0.00974679
1.35	2060	2930	3390			0.225	12780	18830	17350								0.225	7463.07	10684		-0.075	0.0101083
1.356	2630	3570	3540			0.226	12780	18830	17350								0.226	7457.06	10674.9		-0.074	0.0104907
1.362	2470	3410	3670			0.227	12780	18830	17350								0.227	7451.13	10666		-0.073	0.0108976
1.368	2940	4240	4000			0.228	7330	11140	9300								0.228	7444.22	10655.8		-0.072	0.0113216
1.374	3770	5440	4970			0.229	7330	11140	9300								0.229	7437.07	10645.5		-0.071	0.01177
1.38	3460	5840	4170			0.23	7330	11140	9300								0.23	7429.56	10634.7		-0.07	0.0122429
1.386	3200	4650	4480			0.231	7330	11140	9300								0.231	7421.7	10623.6		-0.069	0.012733
1.392	2440	2540	4050			0.232	7330	11140	9300								0.232	7413.54	10612.2		-0.068	0.0132441
1.398	3060	2990	5230			0.233	7330	11140	9300								0.233	7405.16	10600.7		-0.067	0.0137664
1.404	2880	3480	4220			0.234	7450	11160	9200								0.234	7396.61	10589.1		-0.066	0.0142838
1.41	3380	4050	4330			0.235	7450	11160	9200								0.235	7388.01	10577.7		-0.065	0.014874
1.416	5780	7100	6460			0.236	7450	11160	9200								0.236	7379.46	10566.6		-0.064	0.0153949
1.422	7670	8230	7910			0.237	7450	11160	9200								0.237	7371.16	10556.1		-0.063	0.0159553
1.428	5180	5000	4860			0.238	7450	11160	9200								0.238	7363.17	10546.3		-0.062	0.016513
1.434	6820	8390	6920			0.239	7450	11160	9200								0.239	7355.66	10537.5		-0.061	0.0170627
1.44	5830	5840	5320			0.24	16020	25160	26780								0.24	7350.33	10532.5		-0.06	0.0175804
1.446	5770	5390	5800			0.241	16020	25160	26780								0.241	7346.18	10529.5		-0.059	0.0180799
1.452	4900	2700	4290			0.242	16020	25160	26780								0.242	7343.45	10529		-0.058	0.0185799
1.458	4670	1720	3950			0.243	16020	25160	26780								0.243	7342.34	10531.2		-0.057	0.0190549
1.464	3820	1800	4270			0.244	16020	25160	26780								0.244	7342.93	10536.3		-0.056	0.0194395
1.47	8820	9170	12100			0.245	16020	25160	26780								0.245	7345.44	10544.7		-0.055	0.0198062
1.476	12000	12000	14400			0.246	12550	19290	19120								0.246	7349.42	10555.4		-0.054	0.0201186
1.482	28600	24400	33700			0.247	12550	19290	19120								0.247	7355.45	10569.6		-0.053	0.0204028
1.488	25300	21000	32700			0.248	12550	19290	19120								0.248	7363.74	10587.5		-0.052	0.0206227
1.494	20800	17100	27900			0.249	12550	19290	19120								0.249	7374.32	10609.2		-0.051	0.0207736
1.5	23300	19400	29700			0.25	12550	19290	19120								0.25	7387.43	10635.1		-0.05	0.0208309
1.506	17500	16300	21600			0.251	12550	19290	19120								0.251	7403.26	10665.5		-0.049	0.0208455
1.512	12800	12600	16400			0.252	11650	18390	18600								0.252	7421.7	10700.3		-0.048	0.0207519
1.518	12100	11600	15300			0.253	11650	18390	18600								0.253	7443	10739.8		-0.047	0.0205895
1.524	11600	12300	14100			0.254	11650	18390	18600								0.254	7467.23	10784.2		-0.046	0.0203916
1.53	11000	12800	13200			0.255	11650	18390	18600								0.255	7494.55	10833.8		-0.045	0.0200856
1.536	10400	12700	12600			0.256	11650	18390	18600								0.256	7525.06	10888.7		-0.044	0.0197011
1.542	7410	10100	9240			0.257	11650	18390	18600								0.257	7558.82	10949.1		-0.043	0.0192909
1.548	8250	11700	10000			0.258	11230	17860	17970								0.258	7595.92	11015		-0.042	0.0187364
1.554	8870	12300	10700			0.259	11230	17860	17970								0.259	7636.28	11086.5		-0.041	0.0181821
1.56	8910	11900	10800			0.26	11230	17860	17970								0.26	7680.17	11163.9		-0.04	0.0175566
1.566	8100	10400	10300			0.261	11230	17860	17970								0.261	7727.35	11246.9		-0.039	0.0168368
1.572	8820	10600	11200			0.262	11230	17860	17970								0.262	7778.14	11336.1		-0.038	0.0161318
1.578	7280	10400	9530			0.263	11230	17860	17970								0.263	7832.28	11430.9		-0.037	0.0153325
1.584	7350	10100	9220			0.264	15440	24240	26250								0.264	7890.37	11532.4		-0.036	0.0145451
1.59	9690	11200	12300			0.265	15440	24240	26250								0.265	7952.35	11640.5		-0.035	0.0136953
1.596	9710	11600	12000			0.266	15440	24240	26250								0.266	8017.53	11754.2		-0.034	0.0128485
1.602	9480	12600	11500			0.267	15440	24240	26250								0.267	8086.33	11874		-0.033	0.0119874
1.608	6860	9060	8970			0.268	15440	24240	26250								0.268	8158.33	11999.3		-0.032	0.0111294
1.614	7330	9530	9540			0.269	15440	24240	26250								0.269	8233.44	12130		-0.031	0.0102817
1.62	6490	9530	8900			0.27	18120	30090	34700								0.27	8312.32	12267.4		-0.03	0.00944736
1.626	5990	9100	7790			0.271	18120	30090	34700								0.271	8394.11	12410		-0.029	0.00862649
1.632	6570	9630	8590			0.272	18120	30090	34700								0.272	8478.86	12557.7		-0.028	0.0078369
1.638	4480	7620	5610			0.273	18120	30090	34700								0.273	8566.36	12710.3		-0.027	0.00707865
1.644	2990	5730	3020			0.274	18120	30090	34700								0.274	8656.32	12867.3		-0.026	0.00635845
1.65	3730	6920	4200			0.275	18120	30090	34700								0.275	8748.7	13028.6		-0.025	0.00567635
1.656	5480	9050	6050			0.276	14620	24960	29400								0.276	8842.62	13192.8		-0.024	0.00503959
1.662	8850	10000	7820			0.277	14620	24960	29400								0.277	8938.18	13360.1		-0.023	0.00444804
1.668	9270	11200	14400			0.278	14620	24960	29400								0.278	9035.73	13531		-0.022	0.00390539
1.674	8440	10400	14100			0.279	14620	24960	29400								0.279	9134.66	13704.5		-0.021	0.00341173
1.68	8250	9770	14400			0.28	14620	24960	29400								0.28	9235.15	13880.9		-0.02	0.00295995
1.686	7430	8360	11500			0.281	14620	24960	29400								0.281	9336.76	14059.4		-0.019	0.00256397
1.692	9810	11300	15600			0.282	14620	25120	29700								0.282	9439.44	14240		-0.018	0.0022103
1.698	11000	11900	15700			0.283	14620	25120	29700								0.283	9543.58	14423.4		-0.017	0.00189748
1.704	10100	10800	13400			0.284	14620	25120	29700								0.284	9648.2	14607.9		-0.016	0.00162856
1.71	14300	14700	16200			0.285	14620	25120	29700								0.285	9753.7	14794.2		-0.015	0.00139654
1.716	13500	14400	17900			0.286	14620	25120	29700								0.286	9860.04	14982.4		-0.014	0.00119696
1.722	7060	8630	7150			0.287	14620	25120	29700								0.287	9967.19	15172.2		-0.013	0.00103104
1.728	8010	9740	9660			0.288	15400	26450	31370								0.288	10075.1	15363.8		-0.012	0.000891884
1.734	9960	12200	12900			0.289	15400	26450	31370								0.289	10183.8	15557.2		-0.011	0.000773363
1.74	8940	10800	12500			0.29	15400	26450	31370								0.29	10293.2	15752.4		-0.01	0.0006771
1.746	10400	12500	14100			0.291	15400	26450	31370								0.291	10403.5	15949.5		-0.009	0.000597646
1.752	11900	14500	15600			0.292	15400	26450	31370								0.292	10514.3	16148.2		-0.008	0.000531881
1.758	11900	14100	15200			0.293	15400	26450	31370								0.293	10625.7	16348.6		-0.007	0.000474014
1.764	4480	5630	6910			0.294	17620	29530	34600								0.294	10738.1	16551.3		-0.006	0.000424355
1.77	2980	3870	6110			0.295	17620	29530	34600								0.295	10851.2	16756		-0.005	0.00037921
1.776	3980	4820	8010			0.296	17620	29530	34600								0.296	10965.2	16963		-0.004	0.000337458
1.782	3730	4930	8090			0.297	17620	29530	34600								0.297	11080.1	17172.5		-0.003	0.000296327
1.788	2990	3860	5850			0.298	17620	29530	34600								0.298	11195.6	17383.8		-0.002	0.000255557
1.794	2340	3360	3840			0.299	17620	29530	34600								0.299	11311.6	17597.2		-0.001	0.000213484
1.8	10400	11900	13800			0.3	17210	28950	33960								0.3	11428.3	17812.9		0	0.000170361
1.806	13400	13800	17100			0.301	17210	28950	33960								0.301	11544.4	18030.6
1.812	13900	14300	19900			0.302	17210	28950	33960								0.302	11660.8	18250.2
1.818	7560	8150	11600			0.303	17210	28950	33960								0.303	11777.3	18471
1.824	7370	8160	12100			0.304	17210	28950	33960								0.304	11894.1	18693.6
1.83	9600	11300	15000			0.305	17210	28950	33960								0.305	12011.3	18918.1
1.836	4260	6010	5420			0.306	18560	31290	36620								0.306	12128.2	19143.4
1.842	4370	7180	5220			0.307	18560	31290	36620								0.307	12245.2	19370.1
1.848	5700	8460	7430			0.308	18560	31290	36620								0.308	12362	19597.4
1.854	6880	9210	10200			0.309	18560	31290	36620								0.309	12478.2	19825.2
1.86	7990	10000	11700			0.31	18560	31290	36620								0.31	12594.1	20053.3
1.866	6770	6720	8580			0.311	18560	31290	36620								0.311	12709	20280.9
1.872	3340	3400	3400			0.312	16720	28520	33880								0.312	12822.9	20507.9
1.878	2470	2990	2540			0.313	16720	28520	33880								0.313	12935.9	20734.1
1.884	10800	11400	12800			0.314	16720	28520	33880								0.314	13047.5	20959
1.89	3900	4670	4580			0.315	16720	28520	33880								0.315	13158.2	21182.9
1.896	2300	3070	2880			0.316	16720	28520	33880								0.316	13267.7	21405.3
1.902	2570	3800	2950			0.317	16720	28520	33880								0.317	13375.8	21625.7
1.908	3610	6050	4180			0.318	16190	27630	32740								0.318	13482.6	21844.1
1.914	4220	7220	4660			0.319	16190	27630	32740								0.319	13587.8	22060.1
1.92	4980	8080	5430			0.32	16190	27630	32740								0.32	13691.7	22273.9
1.926	4580	7690	4190			0.321	16190	27630	32740								0.321	13794.5	22485.6
1.932	6190	9410	5950			0.322	16190	27630	32740								0.322	13895.9	22694.6
1.938	6000	9080	5300			0.323	16190	27630	32740								0.323	13996.1	22901.2
1.944	5400	8590	4650			0.324	17870	30350	36170								0.324	14095.5	23105.6
1.95	5600	8710	4860			0.325	17870	30350	36170								0.325	14194.3	23308.4
1.956	6920	10100	6810			0.326	17870	30350	36170								0.326	14292.2	23508.8
1.962	6630	9930	6480			0.327	17870	30350	36170								0.327	14389.2	23706.8
1.968	5370	8490	4670			0.328	17870	30350	36170								0.328	14485.2	23902.1
1.974	5730	8960	4980			0.329	17870	30350	36170								0.329	14580.4	24095.2
1.98	4940	7870	4200			0.33	16570	28150	33810								0.33	14674.6	24285.3
1.986	4270	6910	3260			0.331	16570	28150	33810								0.331	14767.5	24472.5
1.992	4860	7840	3800			0.332	16570	28150	33810								0.332	14859.6	24657.1
1.998	5430	8620	4370			0.333	16570	28150	33810								0.333	14950.7	24838.8
2.004	6070	9410	4790			0.334	16570	28150	33810								0.334	15041.1	25018.3
2.01	5670	9130	5080			0.335	16570	28150	33810								0.335	15130.7	25195.3
2.016	5780	9120	4800			0.336	13520	23900	29560								0.336	15218.6	25368.5
2.022	5660	9030	4940			0.337	13520	23900	29560								0.337	15305	25538.3
2.028	5660	9020	5160			0.338	13520	23900	29560								0.338	15390	25705.1
2.034	5300	8600	4750			0.339	13520	23900	29560								0.339	15473.9	25868.9
2.04	5870	8980	5670			0.34	13520	23900	29560								0.34	15556.6	26029.7
2.046	5530	8510	4880			0.341	13520	23900	29560								0.341	15637.6	26186.9
2.052	5220	8170	3960			0.342	12750	22690	27300								0.342	15717.1	26341
2.058	5680	8810	4610			0.343	12750	22690	27300								0.343	15795.2	26491.8
2.064	6120	8980	5440			0.344	12750	22690	27300								0.344	15871.4	26638.9
2.07	6230	7430	4820			0.345	12750	22690	27300								0.345	15945.7	26782.1
2.076	7340	5900	5370			0.346	12750	22690	27300								0.346	16017.6	26921.1
2.082	6980	5810	4930			0.347	12750	22690	27300								0.347	16087.2	27055.7
2.088	6500	6700	4880			0.348	11700	21090	25670								0.348	16153.9	27185.1
2.094	6540	6000	4580			0.349	11700	21090	25670								0.349	16218	27309.8
2.1	7060	7080	4840			0.35	11700	21090	25670								0.35	16279	27429.2
2.106	6970	7320	5040			0.351	11700	21090	25670								0.351	16337	27543.3
2.112	6590	5500	4570			0.352	11700	21090	25670								0.352	16391.4	27651.5
2.118	7200	8390	5660			0.353	11700	21090	25670								0.353	16442.3	27753.7
2.124	7170	9110	5940			0.354	15240	26370	31620								0.354	16490.1	27850.5
2.13	7400	9570	6580			0.355	15240	26370	31620								0.355	16534	27941.2
2.136	6380	9350	5990			0.356	15240	26370	31620								0.356	16574	28025.3
2.142	6630	9400	5750			0.357	15240	26370	31620								0.357	16609.9	28102.7
2.148	6750	8680	5940			0.358	15240	26370	31620								0.358	16641.4	28173
2.154	6360	8140	5430			0.359	15240	26370	31620								0.359	16668.6	28236.2
2.16	7030	7290	5420			0.36	15110	26170	31230								0.36	16691.1	28291.9
2.166	7520	6040	5370			0.361	15110	26170	31230								0.361	16709.4	28340.5
2.172	7430	6160	5290			0.362	15110	26170	31230								0.362	16723	28381.6
2.178	7230	5080	4720			0.363	15110	26170	31230								0.363	16731.8	28414.8
2.184	8040	5340	5280			0.364	15110	26170	31230								0.364	16735.7	28440.4
2.19	7340	5660	5100			0.365	15110	26170	31230								0.365	16734.8	28458
2.196	7860	5180	5140			0.366	11280	19930	23940								0.366	16728.3	28466.8
2.202	8930	4520	5550			0.367	11280	19930	23940								0.367	16717.4	28468.2
2.208	6210	5200	4070			0.368	11280	19930	23940								0.368	16701.6	28461.8
2.214	5730	4650	3110			0.369	11280	19930	23940								0.369	16681	28447.8
2.22	7280	4420	4510			0.37	11280	19930	23940								0.37	16655.9	28426.3
2.226	6000	4390	3180			0.371	11280	19930	23940								0.371	16626.3	28397.9
2.232	5180	4490	2980			0.372	13450	23260	27580								0.372	16592.9	28363.1
2.238	5480	7780	4530			0.373	13450	23260	27580								0.373	16555.3	28321.7
2.244	5450	8680	5200			0.374	13450	23260	27580								0.374	16514.1	28274.3
2.25	5200	8370	5060			0.375	13450	23260	27580								0.375	16469.6	28221.6
2.256	4130	7180	2930			0.376	13450	23260	27580								0.376	16421.9	28163.7
2.262	3210	4850	3380			0.377	13450	23260	27580								0.377	16371.5	28101.3
2.268	1760	2260	2540			0.378	16050	27220	32040								0.378	16319.2	28035.5
2.274	6800	8120	10800			0.379	16050	27220	32040								0.379	16265.4	27966.8
2.28	3890	5300	4520			0.38	16050	27220	32040								0.38	16210	27895.3
2.286	5740	9250	4120			0.381	16050	27220	32040								0.381	16153.3	27821.4
2.292	4860	7690	3360			0.382	16050	27220	32040								0.382	16095.5	27745.3
2.298	12300	14000	16100			0.383	16050	27220	32040								0.383	16037	27667.6
2.304	7700	9130	12100			0.384	10110	17520	21100								0.384	15977.2	27587.2
2.31	9580	10900	15700			0.385	10110	17520	21100								0.385	15916.9	27505.7
2.316	8610	10100	13600			0.386	10110	17520	21100								0.386	15856.5	27423.4
2.322	6930	8060	9920			0.387	10110	17520	21100								0.387	15796.3	27340.7
2.328	8300	9060	11000			0.388	10110	17520	21100								0.388	15736.5	27258.1
2.334	10500	11700	13800			0.389	10110	17520	21100								0.389	15677.6	27176.1
2.34	19200	19300	24600			0.39	10270	17810	20620								0.39	15619.7	27094.9
2.346	9400	10300	13200			0.391	10270	17810	20620								0.391	15562.8	27014.3
2.352	7110	8370	9960			0.392	10270	17810	20620								0.392	15507.2	26935.1
2.358	4830	6800	5220			0.393	10270	17810	20620								0.393	15452.8	26856.9
2.364	4970	7560	4580			0.394	10270	17810	20620								0.394	15400	26780.4
2.37	5800	9360	3550			0.395	10270	17810	20620								0.395	15348.7	26705.4
2.376	5010	8760	2290			0.396	7710	14030	16820								0.396	15298.5	26631.2
2.382	5150	9070	1950			0.397	7710	14030	16820								0.397	15249.7	26558.3
2.388	5110	8950	2560			0.398	7710	14030	16820								0.398	15202.2	26486.6
2.394	5110	9030	2600			0.399	7710	14030	16820								0.399	15156	26416
2.4	5440	9110	3030			0.4	7710	14030	16820								0.4	15111	26346.3
2.406	5220	9380	2640			0.401	7710	14030	16820								0.401	15066.8	26277.1
2.412	5320	9340	2730			0.402	11040	19080	21840								0.402	15024.1	26209.3
2.418	5680	9430	3170			0.403	11040	19080	21840								0.403	14982.2	26141.9
2.424	5420	9520	2750			0.404	11040	19080	21840								0.404	14940.6	26074.2
2.43	5440	9470	3310			0.405	11040	19080	21840								0.405	14899.4	26006.2
2.436	6280	9530	5040			0.406	11040	19080	21840								0.406	14858.1	25937.2
2.442	5580	9490	3330			0.407	11040	19080	21840								0.407	14816.4	25866.8
2.448	6600	9790	6130			0.408	10250	17210	18920								0.408	14774	25794.4
2.454	7620	10600	7860			0.409	10250	17210	18920								0.409	14730.5	25719.3
2.46	5810	9260	4040			0.41	10250	17210	18920								0.41	14685.8	25641.8
2.466	6580	9190	6990			0.411	10250	17210	18920								0.411	14639.6	25561.1
2.472	7110	9010	8590			0.412	10250	17210	18920								0.412	14591.4	25476.7
2.478	6930	9070	7670			0.413	10250	17210	18920								0.413	14541.1	25388.3
2.484	6410	8280	7140			0.414	6250	11260	13020								0.414	14487.8	25294.6
2.49	6440	8160	7980			0.415	6250	11260	13020								0.415	14431.7	25196
2.496	6470	8450	7740			0.416	6250	11260	13020								0.416	14372.7	25092.4
2.502	12300	13800	15900			0.417	6250	11260	13020								0.417	14310.5	24983.2
2.508	18900	19400	22900			0.418	6250	11260	13020								0.418	14245.1	24868.6
2.514	11100	12300	14200			0.419	6250	11260	13020								0.419	14176.6	24748.7
2.52	10300	11300	13100			0.42	11790	18270	18130								0.42	14105.4	24624
2.526	10400	11300	13400			0.421	11790	18270	18130								0.421	14031.6	24494.7
2.532	9470	10300	11900			0.422	11790	18270	18130								0.422	13954.4	24359.7
2.538	15700	16400	20100			0.423	11790	18270	18130								0.423	13874.4	24219.8
2.544	14300	15200	17800			0.424	11790	18270	18130								0.424	13791.3	24074.9
2.55	10300	11300	13500			0.425	11790	18270	18130								0.425	13705.4	23925.2
2.556	13400	14300	17000			0.426	29870	29510	11910								0.426	13620.1	23773.2
2.562	8730	9750	11900			0.427	29870	29510	11910								0.427	13532.7	23617
2.568	16500	17500	19500			0.428	29870	29510	11910								0.428	13444.1	23457.9
2.574	6370	8060	6020			0.429	29870	29510	11910								0.429	13354.3	23295.8
2.58	11600	12800	14600			0.43	29870	29510	11910								0.43	13263.3	23131
2.586	7180	8300	8470			0.431	29870	29510	11910								0.431	13171.6	22964
2.592	8260	9720	8640			0.432	37970	37600	14830								0.432	13080.9	22796.7
2.598	12100	13800	14300			0.433	37970	37600	14830								0.433	12990.5	22628.4
2.604	7880	10400	8300			0.434	37970	37600	14830								0.434	12900.8	22459.7
2.61	7580	10500	6610			0.435	37970	37600	14830								0.435	12812.5	22291.4
2.616	6940	9280	6680			0.436	37970	37600	14830								0.436	12726	22123.8
2.622	5400	7260	4980			0.437	37970	37600	14830								0.437	12642.2	21958.1
2.628	5640	7630	5460			0.438	8020	10870	7900								0.438	12556.7	21790.3
2.634	4830	6690	4240			0.439	8020	10870	7900								0.439	12473.3	21623.6
2.64	5350	7490	4440			0.44	8020	10870	7900								0.44	12393.6	21459.8
2.646	7000	9520	6370			0.441	8020	10870	7900								0.441	12318.4	21299.2
2.652	5380	7750	4400			0.442	8020	10870	7900								0.442	12248.9	21143.3
2.658	5210	7890	3700			0.443	8020	10870	7900								0.443	12186.5	20993.3
2.664	6100	8560	6040			0.444	6360	10780	12390								0.444	12131.4	20849.2
2.67	5970	8340	6240			0.445	6360	10780	12390								0.445	12085	20712.1
2.676	5290	7560	5060			0.446	6360	10780	12390								0.446	12048.5	20583.1
2.682	5780	8680	4330			0.447	6360	10780	12390								0.447	12023.2	20463.4
2.688	5440	8460	4850			0.448	6360	10780	12390								0.448	12010	20353.6
2.694	5380	8290	4780			0.449	6360	10780	12390								0.449	12009.4	20253.8
2.7	4920	7810	4270			0.45	11220	17500	19220								0.45	12023.6	20166.7
2.706	3830	6510	3100			0.451	11220	17500	19220								0.451	12052.1	20091.2
2.712	4100	6930	3060			0.452	11220	17500	19220								0.452	12095.5	20027.6
2.718	4060	6830	3360			0.453	11220	17500	19220								0.453	12154.1	19976.5
2.724	3890	6600	2790			0.454	11220	17500	19220								0.454	12227.9	19937.6
2.73	3130	5520	2280			0.455	11220	17500	19220								0.455	12317	19911
2.736	3600	5990	3070			0.456	19650	23520	15540								0.456	12422.3	19897.3
2.742	4170	6440	4140			0.457	19650	23520	15540								0.457	12541.5	19894.1
2.748	3680	6000	3410			0.458	19650	23520	15540								0.458	12674.7	19902.4
2.754	3850	6210	3740			0.459	19650	23520	15540								0.459	12820.3	19920.5
2.76	4460	7010	4680			0.46	19650	23520	15540								0.46	12977.5	19947.8
2.766	5280	7690	5320			0.461	19650	23520	15540								0.461	13144.7	19983.1
2.772	5320	7910	5700			0.462	20860	25670	17720								0.462	13320.7	20025.8
2.778	4670	7330	4980			0.463	20860	25670	17720								0.463	13503.4	20074.3
2.784	4760	7220	4850			0.464	20860	25670	17720								0.464	13691	20126.9
2.79	4490	6880	4760			0.465	20860	25670	17720								0.465	13881.1	20182
2.796	4610	7120	4480			0.466	20860	25670	17720								0.466	14072.6	20238.8
2.802	3360	5530	2800			0.467	20860	25670	17720								0.467	14262.8	20295.4
2.808	3690	6120	2800			0.468	20210	24010	14840								0.468	14449.6	20350.1
2.814	4050	6520	3590			0.469	20210	24010	14840								0.469	14632.6	20403
2.82	3640	6070	3600			0.47	20210	24010	14840								0.47	14808.4	20451.7
2.826	4150	6830	4960			0.471	20210	24010	14840								0.471	14975.8	20495
2.832	6460	9440	8740			0.472	20210	24010	14840								0.472	15133.6	20532.6
2.838	6610	9480	7470			0.473	20210	24010	14840								0.473	15279.7	20562.9
2.844	7680	11300	7600			0.474	26430	28590	15840								0.474	15414.2	20586
2.85	7620	10900	7930			0.475	26430	28590	15840								0.475	15536.9	20602.1
2.856	9150	12600	9190			0.476	26430	28590	15840								0.476	15645.2	20609.3
2.862	7730	10200	7510			0.477	26430	28590	15840								0.477	15741.5	20610.2
2.868	7340	10400	7530			0.478	26430	28590	15840								0.478	15823	20602.5
2.874	7840	11300	7460			0.479	26430	28590	15840								0.479	15890.9	20587.2
2.88	7720	10300	6720			0.48	21900	24960	13860								0.48	15946	20565.7
2.886	9340	12700	9730			0.481	21900	24960	13860								0.481	15987.9	20537.3
2.892	8290	11700	9000			0.482	21900	24960	13860								0.482	16019.5	20504.8
2.898	8260	11500	7810			0.483	21900	24960	13860								0.483	16041.5	20468.4
2.904	6350	9290	6070			0.484	21900	24960	13860								0.484	16054.1	20428.7
2.91	5690	8570	5830			0.485	21900	24960	13860								0.485	16060.3	20388.3
2.916	3510	5390	3300			0.486	25440	25930	10560								0.486	16061.1	20347.2
2.922	5600	7640	5310			0.487	25440	25930	10560								0.487	16058.4	20307.6
2.928	6240	6050	6360			0.488	25440	25930	10560								0.488	16054.5	20271.1
2.934	13000	5630	10600			0.489	25440	25930	10560								0.489	16050.1	20237.9
2.94	10900	2140	10000			0.49	25440	25930	10560								0.49	16047.6	20210.2
2.946	7690	2450	7730			0.491	25440	25930	10560								0.491	16049.4	20189.3
2.952	6490	1050	6280			0.492	26070	26020	9010								0.492	16056.2	20176
2.958	9750	2560	9850			0.493	26070	26020	9010								0.493	16069.7	20170.9
2.964	11900	6540	13500			0.494	26070	26020	9010								0.494	16091	20174.9
2.97	6830	4270	7920			0.495	26070	26020	9010								0.495	16120.2	20187.7
2.976	9650	7020	11300			0.496	26070	26020	9010								0.496	16160.5	20211.8
2.982	8760	6120	10100			0.497	26070	26020	9010								0.497	16212.1	20246.9
2.988	8850	8700	10700			0.498	34090	34190	13250								0.498	16276	20293.6
2.994	9890	6820	12400			0.499	34090	34190	13250								0.499	16352.3	20351.4
3	12700	8100	14000			0.5	34090	34190	13250								0.5	16440.9	20420.2
3.006	35300	35500	27400			0.501	34090	34190	13250								0.501	16542.4	20499.9
3.012	24700	19000	21100			0.502	34090	34190	13250								0.502	16656.6	20590.1
3.018	14300	10900	13700			0.503	34090	34190	13250								0.503	16781.5	20688.7
3.024	5880	5890	7390			0.504	33230	34550	16050								0.504	16919.2	20797.3
3.03	1990	2480	3190			0.505	33230	34550	16050								0.505	17067.5	20913.7
3.036	2750	3660	4240			0.506	33230	34550	16050								0.506	17225.9	21037.2
3.042	4650	6150	6140			0.507	33230	34550	16050								0.507	17394.1	21167.5
3.048	3690	5220	4490			0.508	33230	34550	16050								0.508	17570.9	21303
3.054	3050	4140	3410			0.509	33230	34550	16050								0.509	17755.4	21443.1
3.06	3110	4460	3160			0.51	36000	35830	15920								0.51	17947.4	21587.1
3.066	3070	4270	4050			0.511	36000	35830	15920								0.511	18145.6	21734
3.072	3020	4200	4200			0.512	36000	35830	15920								0.512	18349.4	21883.2
3.078	2810	3710	3130			0.513	36000	35830	15920								0.513	18557.9	22034
3.084	4710	5750	4960			0.514	36000	35830	15920								0.514	18770.2	22185.6
3.09	3760	4710	4770			0.515	36000	35830	15920								0.515	18986.1	22338
3.096	8280	9410	9350			0.516	34360	34730	16340								0.516	19204.3	22489.9
3.102	10200	10800	12100			0.517	34360	34730	16340								0.517	19425.8	22642.6
3.108	11200	11700	13200			0.518	34360	34730	16340								0.518	19648.9	22794.7
3.114	11600	12300	13700			0.519	34360	34730	16340								0.519	19874.5	22947
3.12	12400	12700	14300			0.52	34360	34730	16340								0.52	20101.9	23099.2
3.126	12700	12900	14500			0.521	34360	34730	16340								0.521	20331.2	23251.5
3.132	12600	12500	14400			0.522	29680	30680	14220								0.522	20561.8	23403.7
3.138	12000	12500	13700			0.523	29680	30680	14220								0.523	20796.9	23560.4
3.144	12200	12500	13900			0.524	29680	30680	14220								0.524	21034.6	23718.4
3.15	12500	13600	14000			0.525	29680	30680	14220								0.525	21274.4	23877.9
3.156	12300	13300	13300			0.526	29680	30680	14220								0.526	21517.3	24039.6
3.162	12800	13900	14200			0.527	29680	30680	14220								0.527	21763	24204
3.168	11300	12400	12700			0.528	35470	36000	16130								0.528	22012.8	24372.1
3.174	11400	12300	13100			0.529	35470	36000	16130								0.529	22264.1	24540.8
3.18	11100	11900	12500			0.53	35470	36000	16130								0.53	22519.2	24713.6
3.186	7550	8690	9120			0.531	35470	36000	16130								0.531	22778.4	24890.9
3.192	5100	6160	6360			0.532	35470	36000	16130								0.532	23041.5	25072.8
3.198	2830	3090	4890			0.533	35470	36000	16130								0.533	23308.4	25259.4
3.204	2280	2940	4230			0.534	39320	38470	16390								0.534	23580	25451.4
3.21	1370	1660	3130			0.535	39320	38470	16390								0.535	23855.2	25648
3.216	1300	1590	2770			0.536	39320	38470	16390								0.536	24133.9	25849.5
3.222	2900	3960	4380			0.537	39320	38470	16390								0.537	24415.1	26054.9
3.228	2460	3470	3320			0.538	39320	38470	16390								0.538	24699	26264.6
3.234	3460	4870	3400			0.539	39320	38470	16390								0.539	24985	26478.2
3.24	3370	4570	3310			0.54	35260	33940	13370								0.54	25271.1	26693.7
3.246	2500	3300	2890			0.541	35260	33940	13370								0.541	25561.9	26917.9
3.252	2050	2560	2620			0.542	35260	33940	13370								0.542	25852.3	27143.6
3.258	1950	2510	2620			0.543	35260	33940	13370								0.543	26142.2	27370.7
3.264	1830	2340	2640			0.544	35260	33940	13370								0.544	26430.9	27598.7
3.27	2020	2580	2460			0.545	35260	33940	13370								0.545	26717	27826.3
3.276	1060	1350	1620			0.546	30100	29320	11400								0.546	27000.3	28053.1
3.282	2160	2710	2640			0.547	30100	29320	11400								0.547	27279.1	28276.4
3.288	1940	2520	2080			0.548	30100	29320	11400								0.548	27553.9	28497.7
3.294	1960	2510	2410			0.549	30100	29320	11400								0.549	27824.6	28716.9
3.3	1840	2230	2280			0.55	30100	29320	11400								0.55	28090.8	28933.3
3.306	1360	1640	1770			0.551	30100	29320	11400								0.551	28352	29146.4
3.312	1440	1730	1780			0.552	29520	29050	11170								0.552	28607.5	29355.6
3.318	1340	1530	1260			0.553	29520	29050	11170								0.553	28857.5	29560.6
3.324	1430	1730	2030			0.554	29520	29050	11170								0.554	29101.7	29761.3
3.33	3650	4440	4180			0.555	29520	29050	11170								0.555	29340.6	29957.8
3.336	4520	4990	4730			0.556	29520	29050	11170								0.556	29573.5	30149.3
3.342	2150	2400	2700			0.557	29520	29050	11170								0.557	29800.6	30335.8
3.348	1300	1370	1670			0.558	28330	27270	10070								0.558	30021.5	30516.8
3.354	1250	1400	1780			0.559	28330	27270	10070								0.559	30236.7	30692.4
3.36	1380	1580	2010			0.56	28330	27270	10070								0.56	30445.9	30862.4
3.366	2480	3360	2380			0.561	28330	27270	10070								0.561	30649.4	31026.9
3.372	4570	6570	5180			0.562	28330	27270	10070								0.562	30846.8	31185.4
3.378	16100	18100	21300			0.563	28330	27270	10070								0.563	31038.7	31338.4
3.384	11300	13700	15300			0.564	29570	28640	11040								0.564	31224.7	31485.3
3.39	3130	5620	2020			0.565	29570	28640	11040								0.565	31406.3	31628.5
3.396	2980	5580	1620			0.566	29570	28640	11040								0.566	31582.2	31765.6
3.402	2930	5120	1730			0.567	29570	28640	11040								0.567	31751.7	31895.9
3.408	2700	4200	2130			0.568	29570	28640	11040								0.568	31914.9	32019.6
3.414	2440	3630	2060			0.569	29570	28640	11040								0.569	32071.5	32136.3
3.42	2690	4490	1930			0.57	39500	38430	16300								0.57	32223	32247.2
3.426	2670	4310	2080			0.571	39500	38430	16300								0.571	32369	32353.7
3.432	2200	2590	2520			0.572	39500	38430	16300								0.572	32507.9	32452.6
3.438	2110	2560	2490			0.573	39500	38430	16300								0.573	32639.2	32543.8
3.444	1560	1980	2200			0.574	39500	38430	16300								0.574	32763.3	32627.3
3.45	1060	1330	1570			0.575	39500	38430	16300								0.575	32879.2	32702.5
3.456	1780	2340	2180			0.576	20110	21950	9560								0.576	32983.6	32766.6
3.462	2230	2770	2640			0.577	20110	21950	9560								0.577	33077.6	32819.8
3.468	1890	2390	2230			0.578	20110	21950	9560								0.578	33162	32863.5
3.474	2600	3570	2560			0.579	20110	21950	9560								0.579	33237	32898.1
3.48	2110	2880	2400			0.58	20110	21950	9560								0.58	33302.4	32923.6
3.486	1040	1260	1580			0.581	20110	21950	9560								0.581	33358.2	32940
3.492	917	1220	1510			0.582	37150	37510	17290								0.582	33407.7	32950.4
3.498	1680	2060	2520			0.583	37150	37510	17290								0.583	33448.7	32953
3.504	342	456	578			0.584	37150	37510	17290								0.584	33481.5	32948.2
3.51	405	498	644			0.585	37150	37510	17290								0.585	33506.8	32936.6
3.516	937	1050	1330			0.586	37150	37510	17290								0.586	33524.3	32918.2
3.522	1180	1380	1660			0.587	37150	37510	17290								0.587	33534.3	32893.5
3.528	1890	2280	2610			0.588	34710	34890	14940								0.588	33537.5	32863
3.534	1710	2060	2420			0.589	34710	34890	14940								0.589	33534.5	32827.8
3.54	1700	2060	2180			0.59	34710	34890	14940								0.59	33525.9	32788.3
3.546	1810	2210	2310			0.591	34710	34890	14940								0.591	33512	32745
3.552	1390	1650	1990			0.592	34710	34890	14940								0.592	33493.6	32698.6
3.558	2180	2940	2820			0.593	34710	34890	14940								0.593	33471.4	32650.2
3.564	2240	3230	3070			0.594	33250	34290	13550								0.594	33445.6	32599.9
3.57	3840	5920	3540			0.595	33250	34290	13550								0.595	33417.9	32550
3.576	5400	7240	6460			0.596	33250	34290	13550								0.596	33388.3	32499.9
3.582	4310	6410	4960			0.597	33250	34290	13550								0.597	33356.9	32450.2
3.588	3920	5850	4460			0.598	33250	34290	13550								0.598	33324.9	32401.9
3.594	5070	7200	6470			0.599	33250	34290	13550								0.599	33292.8	32355.6
3.6	1510	2220	2340			0.6	28980	30330	13150								0.6	33260.4	32311.1
3.606	8490	9850	11900			0.601	28980	30330	13150								0.601	33228.3	32269.1
3.612	8870	9760	12100			0.602	28980	30330	13150								0.602	33197.3	32230.5
3.618	13300	13700	16500			0.603	28980	30330	13150								0.603	33167.9	32195.7
3.624	13400	14800	16100			0.604	28980	30330	13150								0.604	33140.6	32165.3
3.63	12700	14100	15500			0.605	28980	30330	13150								0.605	33115.6	32139.5
3.636	14200	14900	16800			0.606	22000	23500	8840								0.606	33092.3	32117.6
3.642	14500	15400	17300			0.607	22000	23500	8840								0.607	33071.7	32101.2
3.648	14600	15000	16700			0.608	22000	23500	8840								0.608	33054.3	32090
3.654	15900	16000	17900			0.609	22000	23500	8840								0.609	33039.3	32083.5
3.66	16200	16500	18400			0.61	22000	23500	8840								0.61	33027.6	32082.4
3.666	6730	7670	9130			0.611	22000	23500	8840								0.611	33018.5	32086.1
3.672	5210	6310	7600			0.612	25000	26320	11160								0.612	33012.5	32094.8
3.678	7030	8390	10900			0.613	25000	26320	11160								0.613	33009.3	32107.8
3.684	5840	7030	9740			0.614	25000	26320	11160								0.614	33007.9	32124.5
3.69	5990	7150	9680			0.615	25000	26320	11160								0.615	33009.4	32145.8
3.696	8260	9390	13000			0.616	25000	26320	11160								0.616	33012.7	32170.5
3.702	12600	13600	17800			0.617	25000	26320	11160								0.617	33017.5	32198.3
3.708	14500	15400	20100			0.618	17210	16560	4870								0.618	33023.2	32227.9
3.714	17700	18100	25300			0.619	17210	16560	4870								0.619	33028.1	32257.9
3.72	18200	19100	22700			0.62	17210	16560	4870								0.62	33033.8	32289.9
3.726	9280	10500	9990			0.621	17210	16560	4870								0.621	33038.4	32321.7
3.732	7650	8090	6790			0.622	17210	16560	4870								0.622	33041.8	32353.4
3.738	8570	8820	10200			0.623	17210	16560	4870								0.623	33043.6	32384.1
3.744	4190	5010	5470			0.624	25160	25640	9810								0.624	33043.1	32413.7
3.75	7850	9430	11100			0.625	25160	25640	9810								0.625	33040.9	32442.5
3.756	4620	6160	4520			0.626	25160	25640	9810								0.626	33034.6	32467.8
3.762	7870	9690	8320			0.627	25160	25640	9810								0.627	33024.1	32489.4
3.768	8530	9650	11000			0.628	25160	25640	9810								0.628	33008.3	32506.1
3.774	2500	2920	3550			0.629	25160	25640	9810								0.629	32986.2	32516.7
3.78	1520	1680	2180			0.63	10670	10910	3630								0.63	32955.6	32518.9
3.786	1500	1840	2150			0.631	10670	10910	3630								0.631	32916.6	32512.4
3.792	2480	3290	2620			0.632	10670	10910	3630								0.632	32868.7	32496.9
3.798	3520	4810	3090			0.633	10670	10910	3630								0.633	32811	32471.6
3.804	2910	4530	3540			0.634	10670	10910	3630								0.634	32743.7	32436.5
3.81	2620	4240	2260			0.635	10670	10910	3630								0.635	32666.6	32391.2
3.816	2860	5060	1870			0.636	5790	7920	3820								0.636	32576.9	32333.3
3.822	3520	6340	3020			0.637	5790	7920	3820								0.637	32474.8	32262.1
3.828	2210	4180	1890			0.638	5790	7920	3820								0.638	32361.6	32179.2
3.834	3510	6210	2170			0.639	5790	7920	3820								0.639	32237.3	32084.5
3.84	2440	4430	2070			0.64	5790	7920	3820								0.64	32100.9	31977
3.846	2770	4960	2360			0.641	5790	7920	3820								0.641	31951.8	31856.2
3.852	3240	6020	2550			0.642	5260	7120	3980								0.642	31791.9	31723.3
3.858	3070	6030	2910			0.643	5260	7120	3980								0.643	31619.6	31577.1
3.864	2680	5590	2410			0.644	5260	7120	3980								0.644	31435.3	31417.8
3.87	3080	6080	2740			0.645	5260	7120	3980								0.645	31239.7	31246.1
3.876	3940	7020	3490			0.646	5260	7120	3980								0.646	31032.5	31061.6
3.882	4410	7310	4470			0.647	5260	7120	3980								0.647	30814.9	30865.5
3.888	3860	6920	3470			0.648	8630	12330	8360								0.648	30586.4	30657.6
3.894	3340	6250	2940			0.649	8630	12330	8360								0.649	30346.6	30437.2
3.9	2330	4580	1990			0.65	8630	12330	8360								0.65	30097.1	30205.9
3.906	2760	5440	2490			0.651	8630	12330	8360								0.651	29837	29962.9
3.912	3950	7100	3570			0.652	8630	12330	8360								0.652	29567.1	29709.2
3.918	3030	5540	2850			0.653	8630	12330	8360								0.653	29287.8	29445
3.924	1770	3960	1460			0.654	10430	14530	9870								0.654	28999.2	29170.8
3.93	2750	5020	2380			0.655	10430	14530	9870								0.655	28702.9	28888.9
3.936	3500	6340	2780			0.656	10430	14530	9870								0.656	28397.3	28597.1
3.942	2990	5660	2380			0.657	10430	14530	9870								0.657	28083.1	28296.2
3.948	2710	5080	2350			0.658	10430	14530	9870								0.658	27760	27986.3
3.954	3260	5780	2590			0.659	10430	14530	9870								0.659	27428.6	27667.9
3.96	2850	5210	2420			0.66	15780	18070	11350								0.66	27090.1	27342.3
3.966	2770	5120	2440			0.661	15780	18070	11350								0.661	26743.2	27008.4
3.972	2980	5360	2340			0.662	15780	18070	11350								0.662	26389.1	26668
3.978	2560	4980	2090			0.663	15780	18070	11350								0.663	26026.9	26320.1
3.984	2710	5020	2190			0.664	15780	18070	11350								0.664	25657.9	25966.5
3.99	2930	5110	2620			0.665	15780	18070	11350								0.665	25282.2	25607.2
3.996	2770	4820	2410			0.666	48490	49000	29930								0.666	24904.9	25247.6
4.002	3580	6090	3130			0.667	48490	49000	29930								0.667	24521.8	24882.7
4.008	3580	6000	3160			0.668	48490	49000	29930								0.668	24134	24514.8
4.014	2840	4750	2560			0.669	48490	49000	29930								0.669	23743.3	24146
4.02	3470	5930	2800			0.67	48490	49000	29930								0.67	23349.2	23776
4.026	2540	4710	2110			0.671	48490	49000	29930								0.671	22953	23406.1
4.032	1990	3760	1880			0.672	34570	36560	22530								0.672	22554.1	23036.2
4.038	3120	5060	2760			0.673	34570	36560	22530								0.673	22154.9	22669
4.044	3790	6250	2930			0.674	34570	36560	22530								0.674	21756.7	22305.2
4.05	3200	5430	2220			0.675	34570	36560	22530								0.675	21360.6	21946
4.056	2480	3500	3010			0.676	34570	36560	22530								0.676	20967.9	21592.8
4.062	1890	2270	2840			0.677	34570	36560	22530								0.677	20581.4	21248.1
4.068	1300	1490	1970			0.678	48440	48800	28130								0.678	20204.2	20914.6
4.074	4810	6560	3710			0.679	48440	48800	28130								0.679	19837.7	20594.5
4.08	5650	7960	4550			0.68	48440	48800	28130								0.68	19483.7	20288.6
4.086	6830	9510	5720			0.681	48440	48800	28130								0.681	19144.1	19998.8
4.092	4110	6510	2170			0.682	48440	48800	28130								0.682	18821	19726.9
4.098	4030	6590	2760			0.683	48440	48800	28130								0.683	18516.5	19474.6
4.104	3070	4910	2630			0.684	50560	51930	32430								0.684	18234.3	19245.7
4.11	3470	5330	3920			0.685	50560	51930	32430								0.685	17972.7	19036.4
4.116	5230	7170	6280			0.686	50560	51930	32430								0.686	17736.7	18852.9
4.122	5200	7060	6240			0.687	50560	51930	32430								0.687	17528.1	18696.5
4.128	7190	9160	9830			0.688	50560	51930	32430								0.688	17349.7	18569.9
4.134	7130	9000	9370			0.689	50560	51930	32430								0.689	17203.7	18474.9
4.14	7520	9630	10200			0.69	35100	38440	24480								0.69	17088.3	18409.4
4.146	9090	11100	13200			0.691	35100	38440	24480								0.691	17007.4	18377.2
4.152	8940	10900	13400			0.692	35100	38440	24480								0.692	16962.7	18379.4
4.158	8490	10500	12300			0.693	35100	38440	24480								0.693	16954.9	18416.6
4.164	6140	7840	8700			0.694	35100	38440	24480								0.694	16985.5	18489.8
4.17	7490	9320	11200			0.695	35100	38440	24480								0.695	17054.5	18598.8
4.176	7230	9030	10800			0.696	29980	33070	21810								0.696	17162.7	18744.3
4.182	8550	10500	12500			0.697	29980	33070	21810								0.697	17308.6	18924.2
4.188	8500	10300	12900			0.698	29980	33070	21810								0.698	17493.4	19140
4.194	7080	8920	9750			0.699	29980	33070	21810								0.699	17716.8	19391.3
4.2	4450	5900	5850			0.7	29980	33070	21810								0.7	17978.1	19677.4
4.206	6330	8180	7640			0.701	29980	33070	21810								0.701	18275.6	19996.7
4.212	4580	6350	5080			0.702	49160	51230	30720								0.702	18612.1	20351.6
4.218	4420	5980	5340			0.703	49160	51230	30720								0.703	18983.6	20739.3
4.224	5950	7720	5820			0.704	49160	51230	30720								0.704	19388	21157
4.23	8460	8500	7660			0.705	49160	51230	30720								0.705	19821.2	21601.1
4.236	4880	6360	4670			0.706	49160	51230	30720								0.706	20282.7	22070.8
4.242	7230	8280	8060			0.707	49160	51230	30720								0.707	20768.4	22562.6
4.248	7140	7470	6950			0.708	51900	55040	35500								0.708	21275.3	23073.9
4.254	20400	20000	22600			0.709	51900	55040	35500								0.709	21802.5	23603.3
4.26	14400	15000	18600			0.71	51900	55040	35500								0.71	22343.9	24145.7
4.266	4710	6920	5910			0.711	51900	55040	35500								0.711	22898.9	24700.6
4.272	2660	3830	2640			0.712	51900	55040	35500								0.712	23463	25264
4.278	3460	4820	3720			0.713	51900	55040	35500								0.713	24032.8	25832.8
4.284	3520	4660	4370			0.714	56340	60990	41040								0.714	24607.7	26406.6
4.29	1030	1260	1380			0.715	56340	60990	41040								0.715	25181.6	26979
4.296	2250	3200	2850			0.716	56340	60990	41040								0.716	25754	27550.4
4.302	3060	4290	3770			0.717	56340	60990	41040								0.717	26322	28118.2
4.308	4790	7080	4750			0.718	56340	60990	41040								0.718	26883.1	28680.2
4.314	2830	3940	3050			0.719	56340	60990	41040								0.719	27435.1	29234.3
4.32	3720	5190	4160			0.72	45560	48400	33470								0.72	27973.6	29776.2
4.326	2150	2930	2650			0.721	45560	48400	33470								0.721	28502.5	30310.5
4.332	1140	1520	1310			0.722	45560	48400	33470								0.722	29017.5	30832.7
4.338	647	850	742			0.723	45560	48400	33470								0.723	29519	31343.1
4.344	1500	1880	2070			0.724	45560	48400	33470								0.724	30004.9	31839.9
4.35	1090	1470	1380			0.725	45560	48400	33470								0.725	30475.2	32322.9
4.356	2130	2990	2290			0.726	61500	65890	45130								0.726	30933.1	32795.9
4.362	1600	2250	1690			0.727	61500	65890	45130								0.727	31385.1	33262.3
4.368	1180	1800	1770			0.728	61500	65890	45130								0.728	31822.7	33716.4
4.374	2030	3100	2360			0.729	61500	65890	45130								0.729	32247.5	34159.7
4.38	2960	4500	2830			0.73	61500	65890	45130								0.73	32659.7	34592.6
4.386	3940	5890	3670			0.731	61500	65890	45130								0.731	33062.5	35017.8
4.392	3860	5370	4090			0.732	48230	49650	30950								0.732	33452	35431.1
4.398	4300	6290	4080			0.733	48230	49650	30950								0.733	33836.1	35840.8
4.404	3340	4390	4060			0.734	48230	49650	30950								0.734	34213.5	36245.2
4.41	2380	3170	2900			0.735	48230	49650	30950								0.735	34585.7	36645.8
4.416	1040	1110	1380			0.736	48230	49650	30950								0.736	34953.3	37042.9
4.422	1210	1400	1710			0.737	48230	49650	30950								0.737	35317.9	37438.3
4.428	1020	1140	1460			0.738	53790	55450	35470								0.738	35683.2	37835.4
4.434	839	935	1320			0.739	53790	55450	35470								0.739	36035.9	38222.2
4.44	1020	1160	1610			0.74	53790	55450	35470								0.74	36391	38612.1
4.446	520	635	862			0.741	53790	55450	35470								0.741	36748	39004.6
4.452	802	928	1300			0.742	53790	55450	35470								0.742	37109.3	39401.8
4.458	1130	1330	1780			0.743	53790	55450	35470								0.743	37475.2	39803.9
4.464	792	966	1190			0.744	54940	55710	35600								0.744	37845.4	40210.3
4.47	508	609	830			0.745	54940	55710	35600								0.745	38220.7	40622.5
4.476	522	574	840			0.746	54940	55710	35600								0.746	38600.4	41039.1
4.482	318	413	519			0.747	54940	55710	35600								0.747	38984.9	41460
4.488	376	452	712			0.748	54940	55710	35600								0.748	39374.8	41886.1
4.494	364	427	653			0.749	54940	55710	35600								0.749	39769.3	42316.1
4.5	365	467	729			0.75	56000	57970	37970								0.75	40167.9	42749.6
4.506	760	899	1190			0.751	56000	57970	37970								0.751	40572.1	43188.7
4.512	1180	1390	1750			0.752	56000	57970	37970								0.752	40978.7	43629.2
4.518	838	1020	1220			0.753	56000	57970	37970								0.753	41387.2	44070.2
4.524	1020	1160	1460			0.754	56000	57970	37970								0.754	41796.3	44510.6
4.53	1110	1290	1750			0.755	56000	57970	37970								0.755	42204.1	44948.3
4.536	415	479	745			0.756	58950	62370	41550								0.756	42611.2	45383.6
4.542	586	755	1050			0.757	58950	62370	41550								0.757	43019.6	45817.7
4.548	531	669	925			0.758	58950	62370	41550								0.758	43424.1	46245.8
4.554	1670	2100	2240			0.759	58950	62370	41550								0.759	43825.4	46668.6
4.56	2000	2270	2620			0.76	58950	62370	41550								0.76	44220.9	47083.5
4.566	924	1020	1310			0.761	58950	62370	41550								0.761	44609.6	47489.2
4.572	922	1070	1400			0.762	60630	64450	42640								0.762	44992.7	47887
4.578	1180	1370	1810			0.763	60630	64450	42640								0.763	45368.4	48275.2
4.584	2090	2630	2520			0.764	60630	64450	42640								0.764	45736.6	48653.5
4.59	3060	4280	3300			0.765	60630	64450	42640								0.765	46095.7	49020.1
4.596	5360	6260	5920			0.766	60630	64450	42640								0.766	46446.3	49375.5
4.602	31000	29800	28100			0.767	60630	64450	42640								0.767	46788.5	49720
4.608	2060	2490	2750			0.768	59200	63410	42540								0.768	47119.9	50051.2
4.614	7400	6180	5960			0.769	59200	63410	42540								0.769	47443	50371.3
4.62	6360	8720	10100			0.77	59200	63410	42540								0.77	47756.6	50679.5
4.626	3020	4940	3920			0.771	59200	63410	42540								0.771	48062.1	50977.6
4.632	5050	6660	10200			0.772	59200	63410	42540								0.772	48359.1	51265.1
4.638	5110	4410	6090			0.773	59200	63410	42540								0.773	48648.1	51542.8
4.644	6290	9530	5210			0.774	59300	64560	44360								0.774	48930.7	51812.8
4.65	5050	8150	3640			0.775	59300	64560	44360								0.775	49209	52076.6
4.656	17500	17300	19000			0.776	59300	64560	44360								0.776	49481.6	52333.7
4.662	6140	6670	7360			0.777	59300	64560	44360								0.777	49748.4	52584.3
4.668	9170	10400	12600			0.778	59300	64560	44360								0.778	50010.9	52830.1
4.674	9250	10400	11500			0.779	59300	64560	44360								0.779	50269.5	53072.1
4.68	9130	10400	10600			0.78	62450	68120	47760								0.78	50524.5	53310.6
4.686	8680	9770	10200			0.781	62450	68120	47760								0.781	50775	53545.6
4.692	6810	7680	8290			0.782	62450	68120	47760								0.782	51023.7	53779.6
4.698	3860	5320	5380			0.783	62450	68120	47760								0.783	51270.9	54013.5
4.704	3320	5080	4550			0.784	62450	68120	47760								0.784	51517.2	54248
4.71	3530	5230	4910			0.785	62450	68120	47760								0.785	51762.1	54482.9
4.716	3680	5480	4890			0.786	61570	66970	47110								0.786	52007.6	54720.6
4.722	3700	5380	5090			0.787	61570	66970	47110								0.787	52254.1	54960.7
4.728	3700	5420	4910			0.788	61570	66970	47110								0.788	52500.4	55203.1
4.734	3690	5180	5380			0.789	61570	66970	47110								0.789	52746.5	55447.9
4.74	3420	4690	4730			0.79	61570	66970	47110								0.79	52992.9	55696.2
4.746	4200	5990	4410			0.791	61570	66970	47110								0.791	53240.1	55948.6
4.752	3880	5520	4060			0.792	36370	40500	29290								0.792	53482.2	56198.9
4.758	4210	6730	2120			0.793	36370	40500	29290								0.793	53723.9	56451.8
4.764	4350	5740	2790			0.794	36370	40500	29290								0.794	53964.4	56707
4.77	4180	3930	3610			0.795	36370	40500	29290								0.795	54203.9	56964.4
4.776	9470	9270	10400			0.796	36370	40500	29290								0.796	54441.8	57223.9
4.782	13400	14900	13700			0.797	36370	40500	29290								0.797	54677.3	57484.2
4.788	3450	5350	3640			0.798	59730	64120	43830								0.798	54915.2	57750.4
4.794	5650	8170	8620			0.799	59730	64120	43830								0.799	55155	58021.8
4.8	5190	7950	6520			0.8	59730	64120	43830								0.8	55392.6	58294
4.806	5560	8590	6690			0.801	59730	64120	43830								0.801	55627.8	58566.9
4.812	5080	7600	5990			0.802	59730	64120	43830								0.802	55860	58839.6
4.818	4870	7230	6220			0.803	59730	64120	43830								0.803	56088.3	59111
4.824	5630	7420	6990			0.804	59620	64360	43960								0.804	56312	59380.2
4.83	6060	7930	6870			0.805	59620	64360	43960								0.805	56530.4	59646.8
4.836	5860	7840	6550			0.806	59620	64360	43960								0.806	56743	59909.5
4.842	4380	6060	4820			0.807	59620	64360	43960								0.807	56948.9	60167.3
4.848	3540	4950	3410			0.808	59620	64360	43960								0.808	57147.4	60419.1
4.854	4330	5850	4230			0.809	59620	64360	43960								0.809	57338	60664.1
4.86	4700	6350	4210			0.81	57310	62710	43400								0.81	57519.3	60900.9
4.866	4220	5760	3760			0.811	57310	62710	43400								0.811	57692.3	61129.4
4.872	2960	4120	2750			0.812	57310	62710	43400								0.812	57855.3	61348.3
4.878	3350	5100	3200			0.813	57310	62710	43400								0.813	58007.8	61556.8
4.884	3910	5780	3720			0.814	57310	62710	43400								0.814	58149	61753.9
4.89	3130	4210	3150			0.815	57310	62710	43400								0.815	58278.7	61939.1
4.896	2770	3890	3180			0.816	54600	59560	40780								0.816	58396.2	62111.2
4.902	2850	4020	3240			0.817	54600	59560	40780								0.817	58500.9	62270.1
4.908	2420	3500	2730			0.818	54600	59560	40780								0.818	58593.4	62415.7
4.914	3430	4460	4060			0.819	54600	59560	40780								0.819	58673.7	62547.9
4.92	6170	6970	7550			0.82	54600	59560	40780								0.82	58742.1	62666.8
4.926	4040	5170	4850			0.821	54600	59560	40780								0.821	58798.8	62772.3
4.932	2790	3740	3140			0.822	48560	53240	37490								0.822	58842.8	62863.6
4.938	4350	6120	4010			0.823	48560	53240	37490								0.823	58874.2	62940.7
4.944	2150	2720	2780			0.824	48560	53240	37490								0.824	58894.8	63005.3
4.95	7010	7890	6780			0.825	48560	53240	37490								0.825	58905.6	63058.1
4.956	15100	14700	15800			0.826	48560	53240	37490								0.826	58907.2	63099.9
4.962	16200	15400	17200			0.827	48560	53240	37490								0.827	58900.4	63131.4
4.968	9200	11100	10900			0.828	18040	20270	15360								0.828	58880.7	63147.6
4.974	8680	10100	9470			0.829	18040	20270	15360								0.829	58855.9	63156.6
4.98	6290	8230	5800			0.83	18040	20270	15360								0.83	58823.7	63156.2
4.986	7770	9820	7480			0.831	18040	20270	15360								0.831	58786.3	63148.9
4.992	11200	13200	14600			0.832	18040	20270	15360								0.832	58743.2	63134.1
4.998	4990	7540	3440			0.833	18040	20270	15360								0.833	58696.1	63113.5
5.004	6710	9390	4950			0.834	24470	28320	20670								0.834	58647.5	63090.2
5.01	15300	15500	15000			0.835	24470	28320	20670								0.835	58596.3	63062.3
5.016	16100	12900	13500			0.836	24470	28320	20670								0.836	58544.1	63032.1
5.022	15000	15700	14100			0.837	24470	28320	20670								0.837	58489.2	62997.8
5.028	5090	7590	3530			0.838	24470	28320	20670								0.838	58432.7	62960.8
5.034	5230	8260	3070			0.839	24470	28320	20670								0.839	58374.4	62920.9
5.04	6420	9760	5260			0.84	21080	24330	17890								0.84	58311.8	62875.6
5.046	5030	7900	3550			0.841	21080	24330	17890								0.841	58244.8	62824.5
5.052	6130	9290	4830			0.842	21080	24330	17890								0.842	58173.1	62767.8
5.058	5230	7830	4730			0.843	21080	24330	17890								0.843	58095.9	62704.5
5.064	8980	6630	6400			0.844	21080	24330	17890								0.844	58012.4	62634
5.07	6830	7540	3500			0.845	21080	24330	17890								0.845	57920.7	62554.4
5.076	5580	6930	3070			0.846	10110	9040	7860								0.846	57818	62462
5.082	6900	7630	4020			0.847	10110	9040	7860								0.847	57701.7	62355
5.088	3460	5620	2380			0.848	10110	9040	7860								0.848	57571.2	62232.5
5.094	6400	9730	3640			0.849	10110	9040	7860								0.849	57424.5	62092.5
5.1	6850	9930	4010			0.85	10110	9040	7860								0.85	57260.5	61933.7
5.106	5050	7300	3860			0.851	10110	9040	7860								0.851	57076.8	61753.8
5.112	5640	8290	4090			0.852	10500	8780	7780								0.852	56870.9	61550.1
5.118	5620	7680	4380			0.853	10500	8780	7780								0.853	56641.2	61321
5.124	5230	7060	4140			0.854	10500	8780	7780								0.854	56386.4	61065
5.13	5290	7570	3980			0.855	10500	8780	7780								0.855	56105.7	60781.3
5.136	5930	8190	3940			0.856	10500	8780	7780								0.856	55796	60466.6
5.142	6120	8260	4100			0.857	10500	8780	7780								0.857	55455.5	60118.8
5.148	7690	8670	5110			0.858	12420	9880	8920								0.858	55085.4	59739.1
5.154	7970	9100	5230			0.859	12420	9880	8920								0.859	54683	59324.4
5.16	9880	7090	5920			0.86	12420	9880	8920								0.86	54248.2	58874.7
5.166	8540	6940	4220			0.861	12420	9880	8920								0.861	53780.6	58389.5
5.172	6660	7160	2830			0.862	12420	9880	8920								0.862	53279.7	57868.1
5.178	7070	7420	3930			0.863	12420	9880	8920								0.863	52747.4	57312.2
5.184	6320	8690	3820			0.864	15200	10000	9220								0.864	52181.9	56719.4
5.19	13200	14900	11400			0.865	15200	10000	9220								0.865	51586.3	56093.2
5.196	5660	7790	4260			0.866	15200	10000	9220								0.866	50959.8	55432.5
5.202	29900	31100	23500			0.867	15200	10000	9220								0.867	50304.9	54739.7
5.208	19500	21500	14900			0.868	15200	10000	9220								0.868	49621.5	54014.4
5.214	33700	31000	21600			0.869	15200	10000	9220								0.869	48912.7	53259.8
5.22	25900	24800	19100			0.87	14680	9600	9350								0.87	48180.7	52477.8
5.226	15400	16700	12600			0.871	14680	9600	9350								0.871	47429.2	51672.1
5.232	9480	12600	8520			0.872	14680	9600	9350								0.872	46659.4	50843.7
5.238	7040	9970	8630			0.873	14680	9600	9350								0.873	45871.6	49992.7
5.244	3530	5520	4720			0.874	14680	9600	9350								0.874	45068.9	49122.3
5.25	4130	6790	3790			0.875	14680	9600	9350								0.875	44254.3	48235.4
5.256	18000	19100	12400			0.876	13090	8900	8840								0.876	43429	47333.1
5.262	5360	8420	3890			0.877	13090	8900	8840								0.877	42587.9	46411.3
5.268	5330	8400	4710			0.878	13090	8900	8840								0.878	41741.8	45479.7
5.274	5730	9160	6640			0.879	13090	8900	8840								0.879	40892.5	44539.9
5.28	24300	26500	22500			0.88	13090	8900	8840								0.88	40043.4	43595.5
5.286	33200	34500	24800			0.881	13090	8900	8840								0.881	39196.8	42648.4
5.292	40300	40200	27700			0.882	13390	9520	9420								0.882	38354.8	41701.2
5.298	38700	37700	25600			0.883	13390	9520	9420								0.883	37525.6	40761.4
5.304	34800	34500	25200			0.884	13390	9520	9420								0.884	36704.2	39824.3
5.31	10900	14000	11500			0.885	13390	9520	9420								0.885	35892.3	38892.1
5.316	25600	28700	21200			0.886	13390	9520	9420								0.886	35092.1	37966.7
5.322	39600	39900	30200			0.887	13390	9520	9420								0.887	34305.2	37050.3
5.328	38400	38400	27500			0.888	13250	9660	9410								0.888	33532.8	36144
5.334	39000	38700	29800			0.889	13250	9660	9410								0.889	32773.8	35246.7
5.34	40300	39800	33300			0.89	13250	9660	9410								0.89	32031.9	34362.8
5.346	38700	38200	30400			0.891	13250	9660	9410								0.891	31307.8	33492.8
5.352	13000	16000	12400			0.892	13250	9660	9410								0.892	30601.6	32637.4
5.358	5490	8920	6020			0.893	13250	9660	9410								0.893	29913.5	31796.9
5.364	6980	10900	8220			0.894	11470	9230	8070								0.894	29245.4	30974
5.37	8050	12000	11300			0.895	11470	9230	8070								0.895	28595.6	30167
5.376	7210	10500	10100			0.896	11470	9230	8070								0.896	27965.3	29377.7
5.382	7850	10700	11300			0.897	11470	9230	8070								0.897	27354.4	28606.1
5.388	7800	10300	11200			0.898	11470	9230	8070								0.898	26763.4	27853.2
5.394	19600	22600	23500			0.899	11470	9230	8070								0.899	26192.3	27119.6
5.4	38900	38700	33500			0.9	22920	23520	18410								0.9	25642.5	26407.2
5.406	37400	36900	28400			0.901	22920	23520	18410								0.901	25110.1	25712.6
5.412	37000	36400	25300			0.902	22920	23520	18410								0.902	24596.8	25037.8
5.418	35800	35100	22800			0.903	22920	23520	18410								0.903	24101.7	24382.1
5.424	36700	35800	26200			0.904	22920	23520	18410								0.904	23625	23746.3
5.43	35700	35200	25300			0.905	22920	23520	18410								0.905	23165.9	23130.3
5.436	36200	35700	28400			0.906	42460	47300	34270								0.906	22726.9	22537.6
5.442	38600	37100	33400			0.907	42460	47300	34270								0.907	22302.2	21962.1
5.448	38000	37100	29500			0.908	42460	47300	34270								0.908	21894.2	21406.8
5.454	37700	36400	29000			0.909	42460	47300	34270								0.909	21502.4	20871.6
5.46	39700	39400	34900			0.91	42460	47300	34270								0.91	21125.9	20355.9
5.466	40100	39900	33700			0.911	42460	47300	34270								0.911	20763.8	19859.2
5.472	39100	38900	31300			0.912	15580	17350	13310								0.912	20411.9	19377.3
5.478	39600	39600	32600			0.913	15580	17350	13310								0.913	20074.1	18914.5
5.484	37100	35600	26100			0.914	15580	17350	13310								0.914	19749	18469.9
5.49	35800	33600	22700			0.915	15580	17350	13310								0.915	19436.3	18043.7
5.496	36500	34200	22700			0.916	15580	17350	13310								0.916	19136.2	17636.2
5.502	22100	22900	18200			0.917	15580	17350	13310								0.917	18848.6	17247.8
5.508	6470	9100	9520			0.918	14960	16140	12550								0.918	18573.7	16878.8
5.514	5440	8570	6650			0.919	14960	16140	12550								0.919	18308.4	16525.5
5.52	21200	23200	17600			0.92	14960	16140	12550								0.92	18056.3	16192.7
5.526	20500	22300	17800			0.921	14960	16140	12550								0.921	17818.1	15881.1
5.532	5280	8300	5820			0.922	14960	16140	12550								0.922	17593.7	15591.1
5.538	12600	15400	12100			0.923	14960	16140	12550								0.923	17383.9	15323.6
5.544	14300	16100	12900			0.924	47950	53170	38190								0.924	17194.8	15085.4
5.55	8280	11000	7380			0.925	47950	53170	38190								0.925	17025.8	14875.9
5.556	8360	11400	9260			0.926	47950	53170	38190								0.926	16874	14692
5.562	15300	17000	13800			0.927	47950	53170	38190								0.927	16739.9	14534.3
5.568	22900	24400	20500			0.928	47950	53170	38190								0.928	16623.6	14402.7
5.574	19600	22000	17300			0.929	47950	53170	38190								0.929	16525.6	14297.6
5.58	31000	31600	24600			0.93	51700	55940	40450								0.93	16446.4	14219.6
5.586	18600	20700	15000			0.931	51700	55940	40450								0.931	16380.1	14162.4
5.592	10400	12700	10400			0.932	51700	55940	40450								0.932	16332.7	14132.2
5.598	7680	10700	7590			0.933	51700	55940	40450								0.933	16303.7	14128.1
5.604	7580	10800	8380			0.934	51700	55940	40450								0.934	16293.4	14150.4
5.61	22000	22800	17400			0.935	51700	55940	40450								0.935	16301.4	14198.5
5.616	40000	38500	30900			0.936	20830	22200	17200								0.936	16322.8	14266.5
5.622	19500	22700	19900			0.937	20830	22200	17200								0.937	16358.4	14356.2
5.628	6520	8900	8770			0.938	20830	22200	17200								0.938	16410.5	14468.8
5.634	8130	9920	12600			0.939	20830	22200	17200								0.939	16478.5	14603.2
5.64	8010	9870	13100			0.94	20830	22200	17200								0.94	16562.6	14759.4
5.646	7710	10200	12500			0.941	20830	22200	17200								0.941	16662.3	14936.5
5.652	7500	9550	12300			0.942	13570	12480	10730								0.942	16775.7	15131.7
5.658	5350	7940	6350			0.943	13570	12480	10730								0.943	16903.3	15345.4
5.664	3660	6310	3520			0.944	13570	12480	10730								0.944	17045	15577.1
5.67	3710	6000	4130			0.945	13570	12480	10730								0.945	17200	15825.6
5.676	3450	6350	4000			0.946	13570	12480	10730								0.946	17368.5	16090.5
5.682	3210	4800	3770			0.947	13570	12480	10730								0.947	17549.3	16370.3
5.688	1380	1710	2080			0.948	12030	7770	7280								0.948	17740.8	16662.1
5.694	1220	1520	2120			0.949	12030	7770	7280								0.949	17946.7	16970.9
5.7	2110	3070	2530			0.95	12030	7770	7280								0.95	18161.7	17289.5
5.706	2080	3800	2570			0.951	12030	7770	7280								0.951	18387.6	17619.8
5.712	4410	7360	5160			0.952	12030	7770	7280								0.952	18621.6	17958.1
5.718	2810	5210	3050			0.953	12030	7770	7280								0.953	18863.3	18303.6
5.724	3470	5970	3740			0.954	18250	12990	12670								0.954	19113.6	18656.8
5.73	2650	4930	2800			0.955	18250	12990	12670								0.955	19370	19014.7
5.736	3440	6030	3390			0.956	18250	12990	12670								0.956	19631.8	19376.3
5.742	3360	6220	3340			0.957	18250	12990	12670								0.957	19897.1	19739.1
5.748	3570	6280	4180			0.958	18250	12990	12670								0.958	20163.6	20100.2
5.754	3800	6260	3990			0.959	18250	12990	12670								0.959	20430.4	20458.5
5.76	3480	5980	3950			0.96	17870	11890	11920								0.96	20695.6	20811.1
5.766	3850	6330	5490			0.961	17870	11890	11920								0.961	20958.5	21156.4
5.772	4380	7180	5300			0.962	17870	11890	11920								0.962	21217.2	21493.1
5.778	5410	8720	6630			0.963	17870	11890	11920								0.963	21467.6	21816.3
5.784	5250	8740	6370			0.964	17870	11890	11920								0.964	21709.6	22125.5
5.79	5510	8480	7250			0.965	17870	11890	11920								0.965	21940.5	22417.7
5.796	6970	9970	9360			0.966	16550	12510	10470								0.966	22157.3	22689.6
5.802	3800	5980	4820			0.967	16550	12510	10470								0.967	22373.7	22954
5.808	1870	3630	2400			0.968	16550	12510	10470								0.968	22571.9	23192.9
5.814	2250	4190	3130			0.969	16550	12510	10470								0.969	22750.7	23404.8
5.82	8110	11600	11100			0.97	16550	12510	10470								0.97	22909.9	23589.4
5.826	10600	13900	13600			0.971	16550	12510	10470								0.971	23047.5	23744.6
5.832	9890	12400	13600			0.972	8240	9790	5770								0.972	23159.6	23866.5
5.838	15600	17800	21700			0.973	8240	9790	5770								0.973	23243.4	23952.7
5.844	15200	16800	22900			0.974	8240	9790	5770								0.974	23301.1	24004.2
5.85	7710	9390	16500			0.975	8240	9790	5770								0.975	23335	24023.4
5.856	6510	8580	10000			0.976	8240	9790	5770								0.976	23342.1	24007.1
5.862	10400	12700	14500			0.977	8240	9790	5770								0.977	23322.3	23955.1
5.868	15300	17500	20300			0.978	9280	12390	7730								0.978	23278.4	23870.8
5.874	16400	18300	21600			0.979	9280	12390	7730								0.979	23214.1	23756.9
5.88	19300	20800	25500			0.98	9280	12390	7730								0.98	23126.5	23611.6
5.886	20600	21900	26300			0.981	9280	12390	7730								0.981	23016.6	23436.4
5.892	15300	17300	19800			0.982	9280	12390	7730								0.982	22883.6	23230.4
5.898	22300	24000	27300			0.983	9280	12390	7730								0.983	22730.1	22997
5.904	28700	30600	33000			0.984	6280	8350	3840								0.984	22557	22737.3
5.91	24400	26500	29300			0.985	6280	8350	3840								0.985	22366.3	22454.4
5.916	38500	38000	39800			0.986	6280	8350	3840								0.986	22160	22150.7
5.922	39800	39400	40400			0.987	6280	8350	3840								0.987	21938.7	21827.5
5.928	28400	29200	32000			0.988	6280	8350	3840								0.988	21705	21488.2
5.934	36800	36500	38500			0.989	6280	8350	3840								0.989	21462.4	21137.5
5.94	19300	21700	24200			0.99	4520	5880	3210								0.99	21209.9	20774.9
5.946	17300	19600	22200			0.991	4520	5880	3210								0.991	20944.2	20398.8
5.952	20600	22400	25200			0.992	4520	5880	3210								0.992	20673.2	20017.6
5.958	14700	17100	19500			0.993	4520	5880	3210								0.993	20397.1	19632.2
5.964	9250	11400	13200			0.994	4520	5880	3210								0.994	20119.3	19247.3
5.97	9230	11100	13200			0.995	4520	5880	3210								0.995	19840.8	18864.7
5.976	14000	16400	18900			0.996	4430	5690	3440								0.996	19561.5	18485.5
5.982	9230	11500	12900			0.997	4430	5690	3440								0.997	19281.1	18109.8
5.988	6040	8310	7450			0.998	4430	5690	3440								0.998	19002	17741.3
5.994	5810	7680	17900			0.999	4430	5690	3440								0.999	18725	17381.4
6	4840	6090	20100			1	4430	5690	3440								1	18450.9	17032
6.006	5780	6940	25800			1.001	4430	5690	3440								1.001	18178.1	16691.7
6.012	4560	5850	22700			1.002	4360	5280	3390								1.002	17909.2	16364.2
6.018	5270	6540	23900			1.003	4360	5280	3390								1.003	17649.8	16054.5
6.024	6700	7840	29800			1.004	4360	5280	3390								1.004	17392.5	15756.3
6.03	5370	6720	25600			1.005	4360	5280	3390								1.005	17136.8	15469.2
6.036	8170	9660	35200			1.006	4360	5280	3390								1.006	16882.5	15193.4
6.042	4170	5500	22200			1.007	4360	5280	3390								1.007	16628.8	14927.9
6.048	6610	7690	28900			1.008	8320	6180	5190								1.008	16376	14672.7
6.054	6050	7300	28000			1.009	8320	6180	5190								1.009	16123.7	14427.5
6.06	3530	4890	20300			1.01	8320	6180	5190								1.01	15870.3	14190.5
6.066	3830	5640	21100			1.011	8320	6180	5190								1.011	15616	13961
6.072	4220	5900	19200			1.012	8320	6180	5190								1.012	15359	13737.3
6.078	6980	8360	25300			1.013	8320	6180	5190								1.013	15100	13519.1
6.084	7480	8320	29600			1.014	7530	8610	3440								1.014	14838.3	13305.8
6.09	6610	7450	27100			1.015	7530	8610	3440								1.015	14575.5	13098.7
6.096	5340	6110	25000			1.016	7530	8610	3440								1.016	14309.8	12894.2
6.102	5270	6120	24900			1.017	7530	8610	3440								1.017	14041.1	12691.8
6.108	5620	6790	26400			1.018	7530	8610	3440								1.018	13769.5	12490.6
6.114	5310	6580	25200			1.019	7530	8610	3440								1.019	13495.3	12290
6.12	4990	6310	24700			1.02	16280	11590	3190								1.02	13220.1	12090
6.126	5160	6500	25300			1.021	16280	11590	3190								1.021	12939.4	11885.4
6.132	7260	8930	29900			1.022	16280	11590	3190								1.022	12657.8	11680.4
6.138	6720	8200	28300			1.023	16280	11590	3190								1.023	12375.8	11475.2
6.144	5250	6770	25200			1.024	16280	11590	3190								1.024	12094.9	11270.1
6.15	5810	7160	25500			1.025	16280	11590	3190								1.025	11815.2	11064.6
6.156	4670	5750	22900			1.026	25450	19110	4740								1.026	11539.7	10860.9
6.162	5520	6610	24600			1.027	25450	19110	4740								1.027	11273.7	10664.6
6.168	6470	7580	25700			1.028	25450	19110	4740								1.028	11012.3	10469.8
6.174	5730	6860	24200			1.029	25450	19110	4740								1.029	10756.1	10276.4
6.18	6220	7410	25500			1.03	25450	19110	4740								1.03	10506.2	10085
6.186	6320	7540	26400			1.031	25450	19110	4740								1.031	10264.1	9896.99
6.192	5380	6510	25100			1.032	35100	34320	12870								1.032	10031.6	9714.59
6.198	6260	7570	26300			1.033	35100	34320	12870								1.033	9803.02	9530.05
6.204	4900	6020	22900			1.034	35100	34320	12870								1.034	9585.31	9351.37
6.21	5530	6970	24900			1.035	35100	34320	12870								1.035	9379.09	9178.92
6.216	4490	5860	21600			1.036	35100	34320	12870								1.036	9184.94	9013.06
6.222	4200	5450	19200			1.037	35100	34320	12870								1.037	9004	8855.13
6.228	4050	5530	19200			1.038	26120	24220	9430								1.038	8835.76	8703.89
6.234	4440	5680	20000			1.039	26120	24220	9430								1.039	8684.07	8563.77
6.24	4280	5620	21000			1.04	26120	24220	9430								1.04	8547.53	8433.23
6.246	4240	5560	21000			1.041	26120	24220	9430								1.041	8426.87	8312.83
6.252	5470	7140	21800			1.042	26120	24220	9430								1.042	8323.15	8203.85
6.258	7170	8710	27000			1.043	26120	24220	9430								1.043	8236.88	8106.91
6.264	5510	7050	24300			1.044	19280	13830	3100								1.044	8168.03	8021.37
6.27	4810	6210	20600			1.045	19280	13830	3100								1.045	8118.27	7949.27
6.276	4310	5790	18300			1.046	19280	13830	3100								1.046	8087.95	7891.34
6.282	4930	6420	18900			1.047	19280	13830	3100								1.047	8077.52	7848.4
6.288	4840	6290	18400			1.048	19280	13830	3100								1.048	8088	7821.53
6.294	4080	5680	17600			1.049	19280	13830	3100								1.049	8119.61	7811.29
6.3	3100	4590	14100			1.05	36000	29030	9820								1.05	8175.73	7821.12
6.306	4040	5470	15100			1.051	36000	29030	9820								1.051	8255.08	7850.37
6.312	2730	3660	11700			1.052	36000	29030	9820								1.052	8357.37	7898.95
6.318	2010	2670	2550			1.053	36000	29030	9820								1.053	8482.98	7967.23
6.324	3380	4640	2720			1.054	36000	29030	9820								1.054	8631.6	8055.35
6.33	3740	5620	3190			1.055	36000	29030	9820								1.055	8803.22	8163.65
6.336	3360	5030	2800			1.056	31550	31350	14640								1.056	8996.86	8292.29
6.342	1960	2350	1610			1.057	31550	31350	14640								1.057	9213.54	8442.72
6.348	11100	3860	6900			1.058	31550	31350	14640								1.058	9452.04	8613.03
6.354	16100	3610	8910			1.059	31550	31350	14640								1.059	9711.09	8802.62
6.36	15400	2980	8300			1.06	31550	31350	14640								1.06	9990.28	9011.02
6.366	13900	2460	6730			1.061	31550	31350	14640								1.061	10288.6	9237.65
6.372	13400	1840	6090			1.062	10330	11140	5930								1.062	10600.9	9478.05
6.378	9430	948	4310			1.063	10330	11140	5930								1.063	10929.9	9734.76
6.384	9990	1360	4760			1.064	10330	11140	5930								1.064	11273.3	10005.7
6.39	8600	1250	4490			1.065	10330	11140	5930								1.065	11629.6	10289.7
6.396	7220	844	3590			1.066	10330	11140	5930								1.066	11997.9	10585.8
6.402	7320	1730	3070			1.067	10330	11140	5930								1.067	12375.8	10892.3
6.408	7960	2730	3360			1.068	4880	5760	3730								1.068	12761.4	11207.1
6.414	10500	7450	2970			1.069	4880	5760	3730								1.069	13153.5	11529
6.42	4950	4780	3140			1.07	4880	5760	3730								1.07	13550.1	11856.9
6.426	4350	5220	3460			1.071	4880	5760	3730								1.071	13949.9	12188.8
6.432	4200	6210	2950			1.072	4880	5760	3730								1.072	14351.1	12523.9
6.438	4490	7350	3600			1.073	4880	5760	3730								1.073	14751.6	12859.6
6.444	5290	8220	4790			1.074	3170	3870	2780								1.074	15148.9	13194
6.45	5470	8620	5490			1.075	3170	3870	2780								1.075	15543.1	13527.8
6.456	5490	8970	5740			1.076	3170	3870	2780								1.076	15931.1	13857.1
6.462	4920	7760	5250			1.077	3170	3870	2780								1.077	16312.2	14181.8
6.468	5470	8550	5270			1.078	3170	3870	2780								1.078	16683.6	14499.3
6.474	4960	8090	4670			1.079	3170	3870	2780								1.079	17043.8	14808.5
6.48	4060	7020	2790			1.08	4210	5390	3600								1.08	17391.8	15108.3
6.486	3970	6810	3060			1.081	4210	5390	3600								1.081	17727.2	15399.1
6.492	3960	6680	2640			1.082	4210	5390	3600								1.082	18047.1	15677.7
6.498	4290	6310	3380			1.083	4210	5390	3600								1.083	18350.5	15943.6
6.504	3680	6190	3130			1.084	4210	5390	3600								1.084	18635.1	16194.4
6.51	3530	5930	3170			1.085	4210	5390	3600								1.085	18900.3	16429.8
6.516	3570	5780	3060			1.086	5080	6360	4280								1.086	19144.6	16648.9
6.522	2750	4130	2430			1.087	5080	6360	4280								1.087	19366	16849.5
6.528	2640	4270	2440			1.088	5080	6360	4280								1.088	19565.1	17032.7
6.534	2830	4660	2740			1.089	5080	6360	4280								1.089	19739.6	17196.5
6.54	2710	4590	2710			1.09	5080	6360	4280								1.09	19889.3	17340.6
6.546	3570	6210	3230			1.091	5080	6360	4280								1.091	20013.5	17464.5
6.552	3840	6750	3270			1.092	12790	14940	8360								1.092	20111.8	17568.4
6.558	4710	7520	3910			1.093	12790	14940	8360								1.093	20174.1	17641.1
6.564	4410	7130	4050			1.094	12790	14940	8360								1.094	20208.7	17692
6.57	1820	2640	1520			1.095	12790	14940	8360								1.095	20215.9	17720.8
6.576	3050	4080	1880			1.096	12790	14940	8360								1.096	20195.7	17728
6.582	8070	10500	3550			1.097	12790	14940	8360								1.097	20148.1	17713.7
6.588	9870	13200	3930			1.098	6790	8170	4400								1.098	20071.7	17675.6
6.594	9440	12800	3580			1.099	6790	8170	4400								1.099	19978.2	17625.9
6.6	7150	10200	2520			1.1	6790	8170	4400								1.1	19857.5	17553.9
6.606	10800	13800	3330			1.101	6790	8170	4400								1.101	19711.5	17461.5
6.612	9970	13700	3420			1.102	6790	8170	4400								1.102	19540	17348.3
6.618	12900	13800	1720			1.103	6790	8170	4400								1.103	19344.7	17215.3
6.624	19700	21700	6130			1.104	3450	4190	2190								1.104	19126.7	17063.6
6.63	5870	8880	2540			1.105	3450	4190	2190								1.105	18886.7	16893.7
6.636	16700	20300	4350			1.106	3450	4190	2190								1.106	18627.9	16708.1
6.642	17400	20400	2760			1.107	3450	4190	2190								1.107	18351.9	16508.4
6.648	19600	22500	4990			1.108	3450	4190	2190								1.108	18059.8	16294.8
6.654	3290	5080	674			1.109	3450	4190	2190								1.109	17754	16069.5
6.66	7320	11100	1940			1.11	3940	4630	2700								1.11	17437.2	15834.6
6.666	14000	17700	4470			1.111	3940	4630	2700								1.111	17109.4	15590.3
6.672	14100	15800	2180			1.112	3940	4630	2700								1.112	16774.5	15339.8
6.678	3810	6250	668			1.113	3940	4630	2700								1.113	16433.9	15084.2
6.684	13500	17400	8170			1.114	3940	4630	2700								1.114	16090.5	14825.8
6.69	2860	4280	2390			1.115	3940	4630	2700								1.115	15747.2	14567.1
6.696	12800	3400	6860			1.116	4490	5160	3090								1.116	15404.7	14308.7
6.702	9750	3980	6730			1.117	4490	5160	3090								1.117	15063.9	14051
6.708	13000	2960	7330			1.118	4490	5160	3090								1.118	14727.8	13796.8
6.714	10800	4410	7020			1.119	4490	5160	3090								1.119	14397.2	13546.8
6.72	15500	2930	7220			1.12	4490	5160	3090								1.12	14074.8	13303.3
6.726	15800	3200	8360			1.121	4490	5160	3090								1.121	13761.4	13067.3
6.732	10600	1200	4640			1.122	3310	3880	2210								1.122	13457.7	12838.8
6.738	11200	1810	5310			1.123	3310	3880	2210								1.123	13161.9	12616.1
6.744	10500	2220	5480			1.124	3310	3880	2210								1.124	12877.4	12402.5
6.75	4960	5920	2890			1.125	3310	3880	2210								1.125	12604.5	12198.5
6.756	3700	6870	1610			1.126	3310	3880	2210								1.126	12343.8	12004.3
6.762	6260	8030	1790			1.127	3310	3880	2210								1.127	12094.1	11818.7
6.768	5190	8060	2100			1.128	3890	4400	2490								1.128	11857.2	11643.6
6.774	10900	14200	4150			1.129	3890	4400	2490								1.129	11618.5	11463.5
6.78	29900	35500	12500			1.13	3890	4400	2490								1.13	11390.8	11292.1
6.786	14800	17600	6850			1.131	3890	4400	2490								1.131	11172.8	11127.9
6.792	9080	12000	3750			1.132	3890	4400	2490								1.132	10964.6	10971.4
6.798	18200	21200	7570			1.133	3890	4400	2490								1.133	10764.6	10820.9
6.804	22800	25800	10300			1.134	8750	9780	5170								1.134	10573	10676.4
6.81	14600	17100	4120			1.135	8750	9780	5170								1.135	10391	10540.1
6.816	4630	6650	911			1.136	8750	9780	5170								1.136	10214.5	10407.2
6.822	1390	2020	3250			1.137	8750	9780	5170								1.137	10043.2	10277.3
6.828	2370	3520	5980			1.138	8750	9780	5170								1.138	9875.72	10149.1
6.834	1800	2560	4350			1.139	8750	9780	5170								1.139	9711.27	10021.9
6.84	2200	3130	4950			1.14	25360	27150	13980								1.14	9552.4	9898.36
6.846	2400	3550	4020			1.141	25360	27150	13980								1.141	9394.77	9773.88
6.852	1560	2440	2420			1.142	25360	27150	13980								1.142	9239.07	9649.41
6.858	1550	2060	2020			1.143	25360	27150	13980								1.143	9085.39	9525.16
6.864	2590	3830	2770			1.144	25360	27150	13980								1.144	8932.71	9399.98
6.87	1680	2500	2240			1.145	25360	27150	13980								1.145	8781.12	9274.18
6.876	2460	3570	2490			1.146	34750	35600	17480								1.146	8632.32	9149.23
6.882	4270	6310	1970			1.147	34750	35600	17480								1.147	8480.66	9018.02
6.888	23400	28200	6000			1.148	34750	35600	17480								1.148	8331.4	8887.61
6.894	11600	13800	2040			1.149	34750	35600	17480								1.149	8184.75	8758.32
6.9	16200	18700	3010			1.15	34750	35600	17480								1.15	8041.3	8630.81
6.906	21500	25200	5520			1.151	34750	35600	17480								1.151	7901.73	8505.84
6.912	13300	16700	3000			1.152	17750	19910	10680								1.152	7764.33	8382.1
6.918	8570	10800	1780			1.153	17750	19910	10680								1.153	7631.95	8262.15
6.924	7980	11500	2930			1.154	17750	19910	10680								1.154	7505.94	8147.6
6.93	10000	14100	4600			1.155	17750	19910	10680								1.155	7386.98	8039.31
6.936	14800	18100	6630			1.156	17750	19910	10680								1.156	7276.91	7939.34
6.942	13800	18000	6340			1.157	17750	19910	10680								1.157	7177.63	7849.67
6.948	8030	10100	4920			1.158	13790	15320	8270								1.158	7088.74	7769.91
6.954	8780	10800	3990			1.159	13790	15320	8270								1.159	7013.46	7703.17
6.96	14300	16800	4410			1.16	13790	15320	8270								1.16	6952.46	7650.62
6.966	11300	12800	3510			1.161	13790	15320	8270								1.161	6907	7613.62
6.972	2220	2820	2090			1.162	13790	15320	8270								1.162	6878.22	7593.47
6.978	3830	5030	2840			1.163	13790	15320	8270								1.163	6867.36	7591.51
6.984	19500	22700	11100			1.164	18970	20640	10860								1.164	6876.48	7609.94
6.99	23200	26800	9350			1.165	18970	20640	10860								1.165	6906.76	7648.92
6.996	25500	27000	8930			1.166	18970	20640	10860								1.166	6957.84	7709.28
7.002	20200	20900	4220			1.167	18970	20640	10860								1.167	7030.31	7791.68
7.008	23700	25400	6260			1.168	18970	20640	10860								1.168	7124.5	7896.49
7.014	9720	10900	2850			1.169	18970	20640	10860								1.169	7240.3	8023.66
7.02	6270	9710	4340			1.17	16870	18460	9510								1.17	7377.72	8173.24
7.026	1200	2000	1830			1.171	16870	18460	9510								1.171	7535.98	8344.49
7.032	4080	5380	13100			1.172	16870	18460	9510								1.172	7715.12	8537.41
7.038	5780	5680	9260			1.173	16870	18460	9510								1.173	7914.01	8750.81
7.044	3540	5940	3730			1.174	16870	18460	9510								1.174	8132.19	8984.31
7.05	6090	6550	21200			1.175	16870	18460	9510								1.175	8368.32	9236.42
7.056	4290	5150	17200			1.176	34570	35060	16130								1.176	8624.19	9508.81
7.062	3940	5620	16100			1.177	34570	35060	16130								1.177	8895.06	9797.15
7.068	5510	6950	23100			1.178	34570	35060	16130								1.178	9180.22	10100.3
7.074	6100	7610	25800			1.179	34570	35060	16130								1.179	9477.34	10415.8
7.08	5220	6330	22700			1.18	34570	35060	16130								1.18	9785.29	10742.6
7.086	3040	4390	15300			1.181	34570	35060	16130								1.181	10101.6	11078
7.092	4750	5740	23300			1.182	44160	42090	16420								1.182	10425.5	11420.9
7.098	4830	6060	23000			1.183	44160	42090	16420								1.183	10755.2	11769.8
7.104	4820	5920	22900			1.184	44160	42090	16420								1.184	11087.4	12121.2
7.11	4900	6030	22900			1.185	44160	42090	16420								1.185	11420.8	12473.6
7.116	5540	6880	23500			1.186	44160	42090	16420								1.186	11753.6	12825.4
7.122	5310	6690	22700			1.187	44160	42090	16420								1.187	12083.5	13174.1
7.128	4550	5790	20100			1.188	42700	40950	16010								1.188	12409	13518.1
7.134	3180	4260	15800			1.189	42700	40950	16010								1.189	12730.6	13857.9
7.14	3380	4400	16500			1.19	42700	40950	16010								1.19	13045.1	14190.3
7.146	5800	6760	22800			1.191	42700	40950	16010								1.191	13353.9	14516.3
7.152	7780	8850	28100			1.192	42700	40950	16010								1.192	13654.6	14833.6
7.158	6460	7510	26000			1.193	42700	40950	16010								1.193	13947.5	15142.2
7.164	5800	6860	23800			1.194	42330	37870	13590								1.194	14233.3	15442.2
7.17	5330	6540	23500			1.195	42330	37870	13590								1.195	14510.9	15733.6
7.176	3710	4570	18600			1.196	42330	37870	13590								1.196	14782.6	16017.6
7.182	5370	6570	22600			1.197	42330	37870	13590								1.197	15049.3	16295.2
7.188	4930	6180	22600			1.198	42330	37870	13590								1.198	15310.9	16566
7.194	4110	5320	19300			1.199	42330	37870	13590								1.199	15569.7	16832.1
7.2	4360	5610	20400			1.2	36560	31210	11130								1.2	15825.6	17093.3
7.206	4810	6100	21500			1.201	36560	31210	11130								1.201	16085.7	17357.7
7.212	2920	3940	16200			1.202	36560	31210	11130								1.202	16348	17621.7
7.218	5260	6680	23300			1.203	36560	31210	11130								1.203	16613.4	17886.3
7.224	6080	7370	25500			1.204	36560	31210	11130								1.204	16884.1	18153.3
7.23	6500	7940	25700			1.205	36560	31210	11130								1.205	17162.7	18425.3
7.236	5150	6300	21000			1.206	42270	37420	13560								1.206	17450.9	18703.6
7.242	3510	4460	17200			1.207	42270	37420	13560								1.207	17758.5	18999.7
7.248	4860	5770	21300			1.208	42270	37420	13560								1.208	18078.3	19304.4
7.254	6610	7730	25800			1.209	42270	37420	13560								1.209	18411.6	19618.7
7.26	7790	8980	28500			1.21	42270	37420	13560								1.21	18760.5	19944.7
7.266	8920	10200	30600			1.211	42270	37420	13560								1.211	19125.9	20283.1
7.272	6050	7500	25400			1.212	32450	27410	9070								1.212	19506.7	20632.5
7.278	4370	5620	20500			1.213	32450	27410	9070								1.213	19893.2	20982
7.284	3430	4580	16900			1.214	32450	27410	9070								1.214	20297.3	21344.5
7.29	2640	3800	15500			1.215	32450	27410	9070								1.215	20718	21719
7.296	3560	5010	17900			1.216	32450	27410	9070								1.216	21156	22106.1
7.302	5910	7820	20200			1.217	32450	27410	9070								1.217	21609.3	22503.7
7.308	3920	7080	4030			1.218	34250	29000	9900								1.218	22078.2	22912.1
7.314	3980	7100	4080			1.219	34250	29000	9900								1.219	22560.8	23329.2
7.32	4660	8330	4620			1.22	34250	29000	9900								1.22	23055.4	23753.5
7.326	4250	7830	2840			1.221	34250	29000	9900								1.221	23560.6	24183.9
7.332	3810	6740	2360			1.222	34250	29000	9900								1.222	24074.9	24618.7
7.338	4070	6650	3220			1.223	34250	29000	9900								1.223	24595.1	25055.1
7.344	3620	6200	2900			1.224	39060	34570	12540								1.224	25120.7	25492.8
7.35	4180	4770	2920			1.225	39060	34570	12540								1.225	25662.6	25944.2
7.356	9540	2530	4070			1.226	39060	34570	12540								1.226	26203.7	26391.2
7.362	13900	4220	6740			1.227	39060	34570	12540								1.227	26742.7	26832.3
7.368	12600	3260	6220			1.228	39060	34570	12540								1.228	27276.9	27265.3
7.374	15400	6500	7910			1.229	39060	34570	12540								1.229	27803.9	27688
7.38	14700	7230	7870			1.23	37990	33410	12190								1.23	28321.2	28098.3
7.386	13100	6140	6620			1.231	37990	33410	12190								1.231	28829.5	28496.6
7.392	10300	4530	4460			1.232	37990	33410	12190								1.232	29324.9	28879.7
7.398	9030	3620	4170			1.233	37990	33410	12190								1.233	29806.4	29247.1
7.404	8400	2620	3310			1.234	37990	33410	12190								1.234	30271.4	29596.6
7.41	9290	2680	4320			1.235	37990	33410	12190								1.235	30718.7	29927
7.416	9210	2700	3700			1.236	38400	34330	12680								1.236	31147.9	30238.9
7.422	8140	2200	2980			1.237	38400	34330	12680								1.237	31546.1	30517.9
7.428	8210	2280	2850			1.238	38400	34330	12680								1.238	31924.7	30777.3
7.434	7900	3110	3050			1.239	38400	34330	12680								1.239	32283.9	31017.3
7.44	7410	5760	3640			1.24	38400	34330	12680								1.24	32623	31237.8
7.446	6910	5810	3320			1.241	38400	34330	12680								1.241	32942.7	31439.8
7.452	7580	4870	3300			1.242	34000	30240	10310								1.242	33242	31622.5
7.458	7960	5290	3760			1.243	34000	30240	10310								1.243	33519.2	31783.4
7.464	7620	4910	3540			1.244	34000	30240	10310								1.244	33778.4	31928.1
7.47	7220	6220	4060			1.245	34000	30240	10310								1.245	34019.5	32056.5
7.476	6820	6260	3800			1.246	34000	30240	10310								1.246	34244	32170.5
7.482	6860	6260	4170			1.247	34000	30240	10310								1.247	34453.3	32271.6
7.488	7880	5920	4000			1.248	41920	38080	13130								1.248	34648.6	32361.3
7.494	7360	5790	3510			1.249	41920	38080	13130								1.249	34830.4	32439.1
7.5	8120	3180	3010			1.25	41920	38080	13130								1.25	34999.9	32507.3
7.506	14300	5360	7020			1.251	41920	38080	13130								1.251	35158.8	32568
7.512	11800	5490	6240			1.252	41920	38080	13130								1.252	35307.6	32621.8
7.518	17700	6630	8770			1.253	41920	38080	13130								1.253	35447.7	32670.2
7.524	18700	7130	8880			1.254	45340	42090	13170								1.254	35581.2	32715.5
7.53	16400	7690	9200			1.255	45340	42090	13170								1.255	35710.5	32759.5
7.536	7450	9310	3240			1.256	45340	42090	13170								1.256	35834.3	32801.6
7.542	9630	10200	3440			1.257	45340	42090	13170								1.257	35953	32842.1
7.548	16400	15700	2840			1.258	45340	42090	13170								1.258	36068.1	32882.4
7.554	20700	21800	5620			1.259	45340	42090	13170								1.259	36180	32923.1
7.56	10100	10300	1690			1.26	39440	39070	15210								1.26	36288.2	32964.2
7.566	24600	24900	6320			1.261	39440	39070	15210								1.261	36393.7	33005.8
7.572	8040	11500	6300			1.262	39440	39070	15210								1.262	36497.7	33049.6
7.578	3970	5400	5140			1.263	39440	39070	15210								1.263	36600.4	33095.4
7.584	4530	4590	5250			1.264	39440	39070	15210								1.264	36702.5	33144.2
7.59	3970	3680	4140			1.265	39440	39070	15210								1.265	36803.9	33195.6
7.596	3970	4870	4780			1.266	12210	13920	6990								1.266	36901.1	33246.5
7.602	3730	3760	4200			1.267	12210	13920	6990								1.267	36996.8	33300
7.608	3770	4000	4490			1.268	12210	13920	6990								1.268	37091.5	33355.7
7.614	3360	3600	3870			1.269	12210	13920	6990								1.269	37185.9	33414.2
7.62	3490	3690	3070			1.27	12210	13920	6990								1.27	37280.2	33475.8
7.626	4400	6040	4110			1.271	12210	13920	6990								1.271	37374.8	33540.6
7.632	5110	7270	4220			1.272	6050	6960	3160								1.272	37468.1	33607
7.638	4850	7310	4940			1.273	6050	6960	3160								1.273	37557.9	33675.3
7.644	4510	7350	5330			1.274	6050	6960	3160								1.274	37647.6	33746.2
7.65	4610	8070	5030			1.275	6050	6960	3160								1.275	37737.1	33820
7.656	5140	8190	4490			1.276	6050	6960	3160								1.276	37826	33896.1
7.662	17000	20700	6580			1.277	6050	6960	3160								1.277	37913.3	33973.6
7.668	17800	19900	3760			1.278	2640	3610	2560								1.278	37998.6	34052.2
7.674	22600	23700	6330			1.279	2640	3610	2560								1.279	38081.8	34132.5
7.68	18200	19400	7050			1.28	2640	3610	2560								1.28	38161.5	34212.6
7.686	4240	6940	1320			1.281	2640	3610	2560								1.281	38237	34291.9
7.692	4490	6170	3540			1.282	2640	3610	2560								1.282	38306.7	34368.9
7.698	3460	6200	2230			1.283	2640	3610	2560								1.283	38369.6	34442.7
7.704	3360	5230	3300			1.284	3610	5190	4170								1.284	38424.5	34512.3
7.71	1870	1500	2900			1.285	3610	5190	4170								1.285	38468	34574
7.716	2030	2750	2620			1.286	3610	5190	4170								1.286	38500.2	34628.5
7.722	2570	4190	2110			1.287	3610	5190	4170								1.287	38518.3	34673
7.728	2600	4250	2270			1.288	3610	5190	4170								1.288	38521.2	34706.6
7.734	3070	5420	2220			1.289	3610	5190	4170								1.289	38507	34727.3
7.74	2490	4270	1830			1.29	7050	9470	7310								1.29	38473.3	34733.3
7.746	2770	5120	2100			1.291	7050	9470	7310								1.291	38417.9	34721.7
7.752	2470	4430	2400			1.292	7050	9470	7310								1.292	38339.2	34691.3
7.758	3000	5200	3090			1.293	7050	9470	7310								1.293	38235.2	34640.2
7.764	3200	5650	2830			1.294	7050	9470	7310								1.294	38104.3	34566.7
7.77	7150	9970	7980			1.295	7050	9470	7310								1.295	37944.4	34468.6
7.776	7190	9490	8300			1.296	9270	11900	8610								1.296	37754.7	34345.2
7.782	6590	9220	8230			1.297	9270	11900	8610								1.297	37534.1	34195.1
7.788	11400	13900	13400			1.298	9270	11900	8610								1.298	37280.7	34016.3
7.794	9420	11900	11200			1.299	9270	11900	8610								1.299	36994.2	33808.4
7.8	3490	5810	4510			1.3	9270	11900	8610								1.3	36673.9	33570.4
7.806	6390	7840	8530			1.301	9270	11900	8610								1.301	36319.5	33301.8
7.812	8770	9040	12500			1.302	8140	10970	8680								1.302	35930.6	33002.1
7.818	9960	9140	14500			1.303	8140	10970	8680								1.303	35508.6	32672.2
7.824	11100	9270	17200			1.304	8140	10970	8680								1.304	35053.4	32311.9
7.83	8630	7450	14700			1.305	8140	10970	8680								1.305	34567.8	31923.6
7.836	13600	10200	22900			1.306	8140	10970	8680								1.306	34050.9	31506.3
7.842	15600	11600	25900			1.307	8140	10970	8680								1.307	33505.7	31062.5
7.848	14900	13300	32700			1.308	1990	2560	1900								1.308	32933.5	30592.9
7.854	6400	7310	27100			1.309	1990	2560	1900								1.309	32337.3	30099.3
7.86	5620	6380	24100			1.31	1990	2560	1900								1.31	31719.8	29585.4
7.866	6530	6540	20800			1.311	1990	2560	1900								1.311	31082.9	29052.7
7.872	4720	2830	8420			1.312	1990	2560	1900								1.312	30428.8	28503.2
7.878	4790	1830	5870			1.313	1990	2560	1900								1.313	29762.2	27941.3
7.884	6530	2580	7340			1.314	3110	4180	3130								1.314	29084.5	27368.3
7.89	14000	5850	15400			1.315	3110	4180	3130								1.315	28398.3	26787.8
7.896	15800	5250	17900			1.316	3110	4180	3130								1.316	27707.8	26202.5
7.902	17500	6520	19500			1.317	3110	4180	3130								1.317	27015	25614.5
7.908	15500	7770	20200			1.318	3110	4180	3130								1.318	26323.5	25026.7
7.914	10500	7360	16100			1.319	3110	4180	3130								1.319	25636.7	24442.6
7.92	8570	7040	14600			1.32	2910	3850	2800								1.32	24956.4	23863.8
7.926	6700	7070	13100			1.321	2910	3850	2800								1.321	24287.9	23293.2
7.932	6540	7080	13300			1.322	2910	3850	2800								1.322	23630.4	22732.2
7.938	8600	7000	14800			1.323	2910	3850	2800								1.323	22984.5	22181.4
7.944	9520	7080	15300			1.324	2910	3850	2800								1.324	22353.8	21643.9
7.95	7730	6800	13800			1.325	2910	3850	2800								1.325	21739.1	21120.9
7.956	10100	7020	15600			1.326	3180	4270	3340								1.326	21141.4	20612.8
7.962	13900	7320	17300			1.327	3180	4270	3340								1.327	20564.4	20123
7.968	14300	7220	17500			1.328	3180	4270	3340								1.328	20005.8	19649.5
7.974	17300	6960	19400			1.329	3180	4270	3340								1.329	19465.5	19192.1
7.98	16100	7030	19000			1.33	3180	4270	3340								1.33	18944.2	18751.6
7.986	11200	6690	15100			1.331	3180	4270	3340								1.331	18440.6	18326.5
7.992	12500	6830	16100			1.332	7820	10440	8230								1.332	17957	17919
7.998	8710	6740	13300			1.333	7820	10440	8230								1.333	17494.4	17532.5
8.004	8420	7710	14700			1.334	7820	10440	8230								1.334	17048.7	17160.3
8.01	4700	6360	10000			1.335	7820	10440	8230								1.335	16619.2	16801.7
8.016	5030	6640	9990			1.336	7820	10440	8230								1.336	16205.1	16455.8
8.022	4420	6000	9420			1.337	7820	10440	8230								1.337	15805	16121.2
8.028	3990	5330	8040			1.338	2470	3380	2700								1.338	15417.4	15796
8.034	4660	6180	9500			1.339	2470	3380	2700								1.339	15038.1	15475.6
8.04	6150	7910	12500			1.34	2470	3380	2700								1.34	14669.6	15163.1
8.046	6040	7750	12600			1.341	2470	3380	2700								1.341	14311.1	14857.7
8.052	5420	7480	11500			1.342	2470	3380	2700								1.342	13961.4	14558.2
8.058	5240	6780	11100			1.343	2470	3380	2700								1.343	13619.6	14263.6
8.064	5980	7550	12400			1.344	5540	7490	5590								1.344	13285.8	13974.2
8.07	6300	7940	13700			1.345	5540	7490	5590								1.345	12956.1	13684.7
8.076	6740	8480	12900			1.346	5540	7490	5590								1.346	12632.4	13398.5
8.082	5580	7320	8950			1.347	5540	7490	5590								1.347	12314.8	13115.9
8.088	5190	6940	7490			1.348	5540	7490	5590								1.348	12002.2	12835.7
8.094	6730	8610	9980			1.349	5540	7490	5590								1.349	11694.5	12558.1
8.1	8800	10700	15500			1.35	3750	5160	3970								1.35	11391.5	12282.8
8.106	8210	9850	15500			1.351	3750	5160	3970								1.351	11099.8	12016
8.112	8620	10200	16000			1.352	3750	5160	3970								1.352	10813.1	11752.4
8.118	7900	9550	15700			1.353	3750	5160	3970								1.353	10531.1	11491.6
8.124	7730	9440	15400			1.354	3750	5160	3970								1.354	10254.1	11234.2
8.13	7840	9340	15600			1.355	3750	5160	3970								1.355	9982.58	10981
8.136	7160	8630	15200			1.356	4580	5950	4250								1.356	9716.48	10731.8
8.142	7310	8790	15200			1.357	4580	5950	4250								1.357	9454.3	10488.3
8.148	7470	8950	15200			1.358	4580	5950	4250								1.358	9198.4	10250.1
8.154	9110	10900	15500			1.359	4580	5950	4250								1.359	8948.83	10017.6
8.16	5370	6960	7230			1.36	4580	5950	4250								1.36	8705.98	9791.2
8.166	4460	5970	5630			1.361	4580	5950	4250								1.361	8470.51	9571.79
8.172	8110	9600	13800			1.362	4390	5850	4350								1.362	8242.3	9359.48
8.178	5490	7000	11100			1.363	4390	5850	4350								1.363	8012.86	9146.18
8.184	9800	11600	16800			1.364	4390	5850	4350								1.364	7791.18	8940.59
8.19	9300	11300	17500			1.365	4390	5850	4350								1.365	7577.17	8742.66
8.196	9990	11800	18300			1.366	4390	5850	4350								1.366	7371.05	8552.8
8.202	6700	8290	13500			1.367	4390	5850	4350								1.367	7172.92	8371.15
8.208	6550	8300	13700			1.368	5210	6920	4840								1.368	6982.73	8197.66
8.214	4670	6400	10600			1.369	5210	6920	4840								1.369	6797.96	8029.8
8.22	4480	6160	10500			1.37	5210	6920	4840								1.37	6620.92	7869.99
8.226	4930	6360	11000			1.371	5210	6920	4840								1.371	6451.16	7717.63
8.232	5270	6480	12300			1.372	5210	6920	4840								1.372	6288.69	7572.79
8.238	10100	11700	19800			1.373	5210	6920	4840								1.373	6132.88	7434.65
8.244	6230	7580	13800			1.374	6650	8790	6050								1.374	5983.96	7303.61
8.25	4580	5810	11000			1.375	6650	8790	6050								1.375	5840.87	7178.44
8.256	9530	11100	19200			1.376	6650	8790	6050								1.376	5703.45	7058.8
8.262	9030	10600	17800			1.377	6650	8790	6050								1.377	5571.94	6945.03
8.268	7400	9390	14700			1.378	6650	8790	6050								1.378	5445.56	6836.21
8.274	5620	7430	11200			1.379	6650	8790	6050								1.379	5324.28	6732.21
8.28	4300	5750	9440			1.38	6320	8680	5320								1.38	5207.71	6632.74
8.286	4720	6430	10100			1.381	6320	8680	5320								1.381	5095.7	6537.61
8.292	4360	5970	9930			1.382	6320	8680	5320								1.382	4988.02	6446.47
8.298	4250	6000	10100			1.383	6320	8680	5320								1.383	4884.21	6358.72
8.304	4350	6150	10300			1.384	6320	8680	5320								1.384	4783.87	6273.98
8.31	4230	6090	9930			1.385	6320	8680	5320								1.385	4687.22	6192.43
8.316	4330	6040	10500			1.386	5710	7650	5400								1.386	4593.32	6112.98
8.322	4250	6090	10100			1.387	5710	7650	5400								1.387	4503.12	6036.79
8.328	4220	5700	10500			1.388	5710	7650	5400								1.388	4415.88	5963.03
8.334	4340	6300	10400			1.389	5710	7650	5400								1.389	4331.85	5892.08
8.34	4710	6720	11000			1.39	5710	7650	5400								1.39	4250.62	5823.46
8.346	4780	6550	10700			1.391	5710	7650	5400								1.391	4172.34	5757.4
8.352	4560	6120	10300			1.392	4130	5210	4560								1.392	4096.93	5693.79
8.358	3790	5110	8200			1.393	4130	5210	4560								1.393	4027.53	5636.25
8.364	3700	5130	7080			1.394	4130	5210	4560								1.394	3961.01	5581.37
8.37	3590	4950	7490			1.395	4130	5210	4560								1.395	3897.26	5529.03
8.376	5540	6850	11900			1.396	4130	5210	4560								1.396	3836.59	5479.72
8.382	6110	8140	6960			1.397	4130	5210	4560								1.397	3779.24	5433.79
8.388	4000	5330	5360			1.398	5150	6430	5830								1.398	3724.85	5390.79
8.394	1100	1370	2180			1.399	5150	6430	5830								1.399	3671.24	5348.4
8.4	1160	1590	2380			1.4	5150	6430	5830								1.4	3620.92	5309.49
8.406	2290	3080	3500			1.401	5150	6430	5830								1.401	3573.97	5274.2
8.412	4240	5470	5800			1.402	5150	6430	5830								1.402	3530.18	5242.31
8.418	3060	4060	4580			1.403	5150	6430	5830								1.403	3489.37	5213.63
8.424	2920	3680	5920			1.404	4930	6290	4910								1.404	3452.06	5188.84
8.43	5320	6200	7190			1.405	4930	6290	4910								1.405	3416.38	5165.67
8.436	4760	6140	6690			1.406	4930	6290	4910								1.406	3383.67	5145.75
8.442	1400	2050	2450			1.407	4930	6290	4910								1.407	3353.75	5128.86
8.448	1360	1710	3240			1.408	4930	6290	4910								1.408	3326.67	5114.99
8.454	1560	1970	4300			1.409	4930	6290	4910								1.409	3302.27	5104.01
8.46	1890	2570	4550			1.41	5650	6980	5140								1.41	3280.32	5095.49
8.466	7970	9260	13500			1.411	5650	6980	5140								1.411	3260.9	5089.52
8.472	1800	1810	4730			1.412	5650	6980	5140								1.412	3243.63	5085.64
8.478	2330	2290	6140			1.413	5650	6980	5140								1.413	3228.21	5083.41
8.484	4250	5220	6460			1.414	5650	6980	5140								1.414	3214.59	5082.77
8.49	23600	24700	28000			1.415	5650	6980	5140								1.415	3202.33	5083.11
8.496	13000	14800	25700			1.416	9530	11530	7870								1.416	3192.12	5085.2
8.502	36200	38300	38900			1.417	9530	11530	7870								1.417	3183.47	5088.37
8.508	5480	5370	20700			1.418	9530	11530	7870								1.418	3175.77	5091.88
8.514	2770	3430	6560			1.419	9530	11530	7870								1.419	3169.03	5095.69
8.52	4090	4890	5810			1.42	9530	11530	7870								1.42	3162.94	5099.4
8.526	5480	6520	8260			1.421	9530	11530	7870								1.421	3157.39	5102.81
8.532	3870	4750	5680			1.422	12100	13710	9550								1.422	3152.63	5106.04
8.538	1640	1650	4220			1.423	12100	13710	9550								1.423	3147.81	5108.26
8.544	2440	2280	6440			1.424	12100	13710	9550								1.424	3143.34	5109.8
8.55	1950	1850	5330			1.425	12100	13710	9550								1.425	3139.18	5110.68
8.556	1490	1480	3670			1.426	12100	13710	9550								1.426	3135.2	5110.68
8.562	1640	1720	3970			1.427	12100	13710	9550								1.427	3131.48	5109.92
8.568	1600	1980	4190			1.428	7890	8410	5860								1.428	3127.29	5107.46
8.574	3110	3790	6490			1.429	7890	8410	5860								1.429	3123.58	5104.44
8.58	1870	2300	4020			1.43	7890	8410	5860								1.43	3120.17	5100.71
8.586	3040	3980	5710			1.431	7890	8410	5860								1.431	3117.35	5096.66
8.592	4110	5510	8850			1.432	7890	8410	5860								1.432	3115.17	5092.32
8.598	7700	9130	14700			1.433	7890	8410	5860								1.433	3113.98	5088.16
8.604	5480	7480	5750			1.434	11110	13200	8590								1.434	3114.61	5085.34
8.61	5220	6770	9740			1.435	11110	13200	8590								1.435	3118.82	5085.65
8.616	4520	5880	5520			1.436	11110	13200	8590								1.436	3125.02	5087.47
8.622	6070	7550	9520			1.437	11110	13200	8590								1.437	3133.43	5091
8.628	6630	8090	13200			1.438	11110	13200	8590								1.438	3144.46	5096.76
8.634	9130	10600	17600			1.439	11110	13200	8590								1.439	3158.52	5105.3
8.64	10000	11700	18300			1.44	8920	9590	6490								1.44	3175.36	5116.1
8.646	8730	10400	15900			1.441	8920	9590	6490								1.441	3202.47	5137.26
8.652	6400	8110	12700			1.442	8920	9590	6490								1.442	3233.31	5162
8.658	6520	8150	14200			1.443	8920	9590	6490								1.443	3268.2	5190.67
8.664	7300	8740	14700			1.444	8920	9590	6490								1.444	3307.48	5223.7
8.67	6680	8340	14400			1.445	8920	9590	6490								1.445	3351.27	5261.27
8.676	7540	9260	15600			1.446	8800	9430	6880								1.446	3399.95	5303.79
8.682	6800	8350	13200			1.447	8800	9430	6880								1.447	3457.28	5354.65
8.688	4770	7540	4090			1.448	8800	9430	6880								1.448	3519.61	5410.62
8.694	6620	8380	12700			1.449	8800	9430	6880								1.449	3586.94	5471.68
8.7	6120	7540	12400			1.45	8800	9430	6880								1.45	3659.43	5538.07
8.706	5560	7130	11100			1.451	8800	9430	6880								1.451	3736.92	5609.57
8.712	5660	7510	10200			1.452	6700	5740	4840								1.452	3819.01	5685.55
8.718	6610	9090	9950			1.453	6700	5740	4840								1.453	3898.8	5759.74
8.724	7460	10900	7540			1.454	6700	5740	4840								1.454	3983.13	5838.49
8.73	7340	11100	6860			1.455	6700	5740	4840								1.455	4071.6	5921.34
8.736	8420	13300	5320			1.456	6700	5740	4840								1.456	4164.05	6008.12
8.742	7650	12400	4550			1.457	6700	5740	4840								1.457	4259.88	6098.14
8.748	6530	9670	6760			1.458	6060	4540	4310								1.458	4358.7	6190.89
8.754	7990	9510	15800			1.459	6060	4540	4310								1.459	4458.68	6284.31
8.76	7370	9040	14900			1.46	6060	4540	4310								1.46	4560.71	6379.44
8.766	7800	9680	16200			1.461	6060	4540	4310								1.461	4664.29	6475.75
8.772	6680	8050	13600			1.462	6060	4540	4310								1.462	4769.08	6572.79
8.778	6580	8150	14000			1.463	6060	4540	4310								1.463	4874.29	6669.69
8.784	6470	8270	13400			1.464	5300	4730	4640								1.464	4979.24	6765.84
8.79	4760	6370	9710			1.465	5300	4730	4640								1.465	5086.01	6863.2
8.796	6990	8710	11600			1.466	5300	4730	4640								1.466	5191.42	6958.37
8.802	7970	10300	11700			1.467	5300	4730	4640								1.467	5295.44	7051.29
8.808	7270	9950	6260			1.468	5300	4730	4640								1.468	5397.17	7140.9
8.814	7610	10900	5660			1.469	5300	4730	4640								1.469	5496.23	7226.74
8.82	9340	12500	10200			1.47	14430	17290	13930								1.47	5593.91	7310.62
8.826	6660	8290	11100			1.471	14430	17290	13930								1.471	5687.56	7389.22
8.832	5700	7520	7680			1.472	14430	17290	13930								1.472	5777.95	7463.4
8.838	4630	6330	6330			1.473	14430	17290	13930								1.473	5864.62	7532.46
8.844	6570	8290	10100			1.474	14430	17290	13930								1.474	5947.08	7595.93
8.85	2480	3950	2830			1.475	14430	17290	13930								1.475	6025.23	7653.58
8.856	1910	2540	2910			1.476	19050	21800	16800								1.476	6099.37	7705.6
8.862	4010	5590	5150			1.477	19050	21800	16800								1.477	6176.28	7758.42
8.868	2970	4270	3370			1.478	19050	21800	16800								1.478	6248.54	7804.91
8.874	3860	5760	3150			1.479	19050	21800	16800								1.479	6316.18	7845.21
8.88	2180	3130	2200			1.48	19050	21800	16800								1.48	6379.14	7879.24
8.886	2360	3540	2800			1.481	19050	21800	16800								1.481	6437.75	7907.43
8.892	2220	3280	2340			1.482	43820	47380	38590								1.482	6496.33	7934.37
8.898	2230	2940	2720			1.483	43820	47380	38590								1.483	6555.93	7959.99
8.904	2280	3190	2670			1.484	43820	47380	38590								1.484	6612.93	7981.92
8.91	2220	2940	2670			1.485	43820	47380	38590								1.485	6667.51	8000.48
8.916	2640	3630	3180			1.486	43820	47380	38590								1.486	6720.39	8016.6
8.922	3160	4540	4140			1.487	43820	47380	38590								1.487	6772.29	8031.26
8.928	3120	4430	4170			1.488	39140	43070	36910								1.488	6822.64	8044.12
8.934	3160	4470	3990			1.489	39140	43070	36910								1.489	6872.6	8056.77
8.94	3730	5200	4960			1.49	39140	43070	36910								1.49	6923.72	8070.93
8.946	3530	5000	4600			1.491	39140	43070	36910								1.491	6977.06	8088.08
8.952	3690	4930	4760			1.492	39140	43070	36910								1.492	7033.54	8109.33
8.958	3300	4410	4220			1.493	39140	43070	36910								1.493	7094.35	8136.24
8.964	3510	4670	4630			1.494	32330	35860	31330								1.494	7160.18	8169.96
8.97	3490	4440	5200			1.495	32330	35860	31330								1.495	7232.68	8211.24
8.976	2640	3270	4290			1.496	32330	35860	31330								1.496	7313.64	8263.42
8.982	2860	3540	4160			1.497	32330	35860	31330								1.497	7404.63	8328.32
8.988	2490	3100	3810			1.498	32330	35860	31330								1.498	7507.26	8407.97
8.994	2240	2760	3580			1.499	32330	35860	31330								1.499	7623.36	8504.58
9	1970	2440	3210			1.5	35990	39470	33590								1.5	7754.85	8620.21
9.006	2740	3760	3750			1.501	35990	39470	33590								1.501	7900.59	8753.58
9.012	6230	8380	7110			1.502	35990	39470	33590								1.502	8064.45	8909.29
9.018	3540	5230	3390			1.503	35990	39470	33590								1.503	8248.05	9089.06
9.024	2990	4180	3350			1.504	35990	39470	33590								1.504	8452.69	9294.42
9.03	2570	3300	2800			1.505	35990	39470	33590								1.505	8679.54	9526.58
9.036	4020	4450	3990			1.506	27480	30950	24860								1.506	8928.57	9785.72
9.042	8700	9240	8800			1.507	27480	30950	24860								1.507	9203.5	10075.6
9.048	3680	4750	4150			1.508	27480	30950	24860								1.508	9503.24	10395
9.054	2730	3450	3130			1.509	27480	30950	24860								1.509	9827.68	10743.6
9.06	4510	4880	3790			1.51	27480	30950	24860								1.51	10177.8	11122.6
9.066	2840	4060	3520			1.511	27480	30950	24860								1.511	10553.2	11531.1
9.072	2760	4090	2950			1.512	20460	23680	18920								1.512	10952.5	11967.7
9.078	3420	4880	3870			1.513	20460	23680	18920								1.513	11372.4	12428.8
9.084	2200	2750	2310			1.514	20460	23680	18920								1.514	11815.5	12916.7
9.09	2320	3430	2510			1.515	20460	23680	18920								1.515	12281.2	13430.6
9.096	2820	4170	2730			1.516	20460	23680	18920								1.516	12768.5	13969.2
9.102	2590	3930	2260			1.517	20460	23680	18920								1.517	13275.1	14529.8
9.108	2930	4460	2330			1.518	19190	21950	17620								1.518	13799.9	15111
9.114	2930	4810	1740			1.519	19190	21950	17620								1.519	14341	15710.5
9.12	3460	5230	2300			1.52	19190	21950	17620								1.52	14896	16325.6
9.126	3440	5080	2520			1.521	19190	21950	17620								1.521	15461.6	16952.6
9.132	3740	5400	2830			1.522	19190	21950	17620								1.522	16036.4	17589.7
9.138	3550	5010	2660			1.523	19190	21950	17620								1.523	16616.5	18232.7
9.144	3160	4880	1590			1.524	18690	21880	16550								1.524	17198.7	18878.1
9.15	2640	4140	1720			1.525	18690	21880	16550								1.525	17784.3	19527.1
9.156	2930	4500	1600			1.526	18690	21880	16550								1.526	18366.2	20172
9.162	4030	6410	2860			1.527	18690	21880	16550								1.527	18943	20811.4
9.168	4140	6980	2840			1.528	18690	21880	16550								1.528	19511.1	21440.9
9.174	3880	6680	2510			1.529	18690	21880	16550								1.529	20067	22057
9.18	3860	6690	2630			1.53	18080	21780	15750								1.53	20609.1	22658
9.186	3860	6690	2720			1.531	18080	21780	15750								1.531	21134.8	23241.1
9.192	3890	6510	2640			1.532	18080	21780	15750								1.532	21641.1	23803
9.198	2790	4580	2380			1.533	18080	21780	15750								1.533	22126.8	24342.4
9.204	2440	4190	1900			1.534	18080	21780	15750								1.534	22588.8	24856.1
9.21	3190	5050	3710			1.535	18080	21780	15750								1.535	23025.9	25342.8
9.216	4500	6640	5500			1.536	17320	21270	15120								1.536	23435.8	25800
9.222	4170	6400	4690			1.537	17320	21270	15120								1.537	23818.1	26227.7
9.228	5200	7910	4850			1.538	17320	21270	15120								1.538	24172.1	26625.1
9.234	4550	7050	3350			1.539	17320	21270	15120								1.539	24497.1	26991.1
9.24	3900	5140	2190			1.54	17320	21270	15120								1.54	24791.6	27324.5
9.246	18500	6980	4820			1.541	17320	21270	15120								1.541	25055.8	27625.5
9.252	18000	8850	7210			1.542	12760	16360	11240								1.542	25288.8	27893.1
9.258	19700	7950	6670			1.543	12760	16360	11240								1.543	25490.5	28127.6
9.264	20200	6760	5400			1.544	12760	16360	11240								1.544	25662.1	28330
9.27	13700	6470	4230			1.545	12760	16360	11240								1.545	25804.6	28501.6
9.276	19500	8080	6370			1.546	12760	16360	11240								1.546	25918.7	28643.1
9.282	10500	7280	5500			1.547	12760	16360	11240								1.547	26006.7	28756.9
9.288	11600	13100	8030			1.548	14300	18500	12320								1.548	26068.1	28842.7
9.294	10000	10500	7390			1.549	14300	18500	12320								1.549	26108.3	28906
9.3	17700	13200	8490			1.55	14300	18500	12320								1.55	26125.5	28945.1
9.306	20300	8390	7920			1.551	14300	18500	12320								1.551	26120.7	28961.2
9.312	21700	13400	4710			1.552	14300	18500	12320								1.552	26095.6	28956
9.318	22100	23100	16400			1.553	14300	18500	12320								1.553	26051.8	28931.3
9.324	35200	30900	21800			1.554	15270	19580	13140								1.554	25991	28889
9.33	20900	19700	13200			1.555	15270	19580	13140								1.555	25915.4	28831.5
9.336	6540	9060	4990			1.556	15270	19580	13140								1.556	25825.8	28759.6
9.342	5630	8540	4850			1.557	15270	19580	13140								1.557	25723.6	28674.7
9.348	4100	6420	2810			1.558	15270	19580	13140								1.558	25609.9	28578.1
9.354	3900	5860	3100			1.559	15270	19580	13140								1.559	25486	28471.2
9.36	5000	7340	3960			1.56	15190	19240	13160								1.56	25353.7	28355.8
9.366	8670	11800	8670			1.561	15190	19240	13160								1.561	25211	28231
9.372	9020	12200	8800			1.562	15190	19240	13160								1.562	25061.6	28099.8
9.378	7920	10900	7930			1.563	15190	19240	13160								1.563	24906	27962.5
9.384	11400	15000	11200			1.564	15190	19240	13160								1.564	24746	27821
9.39	11300	14500	12400			1.565	15190	19240	13160								1.565	24582.4	27676.2
9.396	10900	14300	11200			1.566	13770	17360	12360								1.566	24415.1	27528
9.402	11300	14600	12200			1.567	13770	17360	12360								1.567	24234	27367.2
9.408	9390	12200	11000			1.568	13770	17360	12360								1.568	24050.8	27204.6
9.414	7560	10200	8170			1.569	13770	17360	12360								1.569	23866	27040.7
9.42	6710	8990	7130			1.57	13770	17360	12360								1.57	23680.2	26876.3
9.426	6130	8470	6410			1.571	13770	17360	12360								1.571	23493.5	26711.5
9.432	4480	6920	3740			1.572	14740	18170	13310								1.572	23307	26547.1
9.438	5140	7650	4900			1.573	14740	18170	13310								1.573	23117.8	26380.2
9.444	4650	7060	4070			1.574	14740	18170	13310								1.574	22928.8	26213.9
9.45	5630	8140	6210			1.575	14740	18170	13310								1.575	22740.5	26048.7
9.456	7570	9990	8510			1.576	14740	18170	13310								1.576	22553.1	25884.5
9.462	11600	14800	12700			1.577	14740	18170	13310								1.577	22366.4	25721.4
9.468	10300	13500	10700			1.578	12790	16820	11590								1.578	22180.8	25559.6
9.474	11000	14800	11200			1.579	12790	16820	11590								1.579	21995	25397.9
9.48	10200	14800	10100			1.58	12790	16820	11590								1.58	21810.6	25237.6
9.486	7540	11500	6680			1.581	12790	16820	11590								1.581	21627.9	25079
9.492	5140	8480	3540			1.582	12790	16820	11590								1.582	21447.1	24922.3
9.498	5220	8330	3870			1.583	12790	16820	11590								1.583	21268.1	24767.3
9.504	5300	8280	3930			1.584	12690	16340	11220								1.584	21091.6	24614.4
9.51	4700	7380	3180			1.585	12690	16340	11220								1.585	20917.2	24463.7
9.516	6170	9330	4910			1.586	12690	16340	11220								1.586	20745.6	24315.3
9.522	5550	8490	4480			1.587	12690	16340	11220								1.587	20576.3	24168.7
9.528	4550	7130	2930			1.588	12690	16340	11220								1.588	20409.6	24024.2
9.534	8300	12100	6760			1.589	12690	16340	11220								1.589	20245.7	23881.9
9.54	6120	9010	5250			1.59	16040	19520	14530								1.59	20085.1	23742.2
9.546	4120	6180	3190			1.591	16040	19520	14530								1.591	19928.8	23606.4
9.552	5750	7280	5430			1.592	16040	19520	14530								1.592	19775.6	23472.8
9.558	6470	6300	7030			1.593	16040	19520	14530								1.593	19625.4	23341.3
9.564	6420	9620	6280			1.594	16040	19520	14530								1.594	19478.3	23212.1
9.57	6870	9360	6810			1.595	16040	19520	14530								1.595	19334.1	23084.9
9.576	7580	6860	7680			1.596	16130	19740	14310								1.596	19193.1	22959.9
9.582	7460	5040	7970			1.597	16130	19740	14310								1.597	19056	22838
9.588	5900	4750	5870			1.598	16130	19740	14310								1.598	18921.8	22718
9.594	6800	3490	7750			1.599	16130	19740	14310								1.599	18790.4	22599.8
9.6	5010	6800	4480			1.6	16130	19740	14310								1.6	18662	22483.7
9.606	6010	8150	5490			1.601	16130	19740	14310								1.601	18536.1	22369.3
9.612	5540	6900	5550			1.602	16150	20420	14000								1.602	18413.2	22256.9
9.618	4750	7090	4110			1.603	16150	20420	14000								1.603	18292.3	22145.7
9.624	5040	5220	5360			1.604	16150	20420	14000								1.604	18174	22036.4
9.63	5070	6340	4990			1.605	16150	20420	14000								1.605	18058.5	21929
9.636	5050	7430	5150			1.606	16150	20420	14000								1.606	17945.4	21823.3
9.642	5230	5400	5210			1.607	16150	20420	14000								1.607	17834.9	21719.5
9.648	5830	3300	5480			1.608	11800	15110	10770								1.608	17726.4	21616.8
9.654	7500	4100	7400			1.609	11800	15110	10770								1.609	17617.8	21512.4
9.66	8720	4680	9230			1.61	11800	15110	10770								1.61	17511.7	21409.9
9.666	10900	4730	11300			1.611	11800	15110	10770								1.611	17408.3	21309.5
9.672	10300	4380	10000			1.612	11800	15110	10770								1.612	17307.4	21211.2
9.678	9850	3420	9240			1.613	11800	15110	10770								1.613	17209.5	21115.3
9.684	8700	2640	8560			1.614	12540	15960	11430								1.614	17114.3	21021.7
9.69	8640	2650	8970			1.615	12540	15960	11430								1.615	17022.6	20931.5
9.696	10100	3410	9660			1.616	12540	15960	11430								1.616	16933.9	20843.9
9.702	8670	2950	9000			1.617	12540	15960	11430								1.617	16848.4	20759.2
9.708	7700	3150	8700			1.618	12540	15960	11430								1.618	16766	20677.3
9.714	9430	3300	9410			1.619	12540	15960	11430								1.619	16686.9	20598.5
9.72	8810	3070	8500			1.62	11570	15500	10790								1.62	16610.9	20522.8
9.726	7390	2970	7790			1.621	11570	15500	10790								1.621	16538	20450
9.732	7700	2930	8050			1.622	11570	15500	10790								1.622	16468.3	20380.2
9.738	7520	2800	7630			1.623	11570	15500	10790								1.623	16401.8	20313.6
9.744	6660	3600	9650			1.624	11570	15500	10790								1.624	16338.3	20249.9
9.75	6140	2880	7880			1.625	11570	15500	10790								1.625	16277.9	20189.3
9.756	6700	2940	8270			1.626	10700	14350	9590								1.626	16220.1	20131.1
9.762	7360	2830	7760			1.627	10700	14350	9590								1.627	16164.8	20075.6
9.768	12600	4870	11700			1.628	10700	14350	9590								1.628	16112.2	20022.7
9.774	13100	4920	11900			1.629	10700	14350	9590								1.629	16061.5	19971.7
9.78	13800	5230	12300			1.63	10700	14350	9590								1.63	16012.7	19922.6
9.786	16100	6390	15400			1.631	10700	14350	9590								1.631	15965.5	19875.1
9.792	16000	6560	15500			1.632	11620	15420	10500								1.632	15919.5	19828.8
9.798	14000	5140	13200			1.633	11620	15420	10500								1.633	15876.5	19786.1
9.804	12900	4330	12300			1.634	11620	15420	10500								1.634	15833.7	19743.6
9.81	12200	3940	11600			1.635	11620	15420	10500								1.635	15791.2	19701.3
9.816	11400	3560	10600			1.636	11620	15420	10500								1.636	15748.3	19658.8
9.822	13100	4300	12600			1.637	11620	15420	10500								1.637	15704.9	19615.6
9.828	14100	4930	13200			1.638	8240	11420	7120								1.638	15659.9	19570.7
9.834	13000	4230	12300			1.639	8240	11420	7120								1.639	15611.3	19521.4
9.84	15600	5210	14600			1.64	8240	11420	7120								1.64	15560.9	19470.3
9.846	17700	6320	16800			1.641	8240	11420	7120								1.641	15508.5	19417
9.852	18900	6510	17200			1.642	8240	11420	7120								1.642	15453.5	19361.2
9.858	17200	5020	15400			1.643	8240	11420	7120								1.643	15395.9	19302.6
9.864	19800	6740	18500			1.644	5580	7830	4150								1.644	15334.9	19240.3
9.87	16200	7020	15400			1.645	5580	7830	4150								1.645	15272.2	19176.6
9.876	14400	6960	13300			1.646	5580	7830	4150								1.646	15206	19109.3
9.882	6070	5060	6620			1.647	5580	7830	4150								1.647	15136.8	19038.7
9.888	6060	6970	8520			1.648	5580	7830	4150								1.648	15063.9	18964.4
9.894	4820	5790	6260			1.649	5580	7830	4150								1.649	14987.5	18886.4
9.9	3570	3840	4190			1.65	6960	9800	5570								1.65	14908	18805.2
9.906	7970	5720	10600			1.651	6960	9800	5570								1.651	14824.2	18719.4
9.912	9750	6260	14100			1.652	6960	9800	5570								1.652	14737.3	18630.3
9.918	7210	7570	11200			1.653	6960	9800	5570								1.653	14646.9	18537.6
9.924	6960	7880	6610			1.654	6960	9800	5570								1.654	14553.3	18441.5
9.93	10300	7560	8450			1.655	6960	9800	5570								1.655	14456.8	18342.3
9.936	4770	6380	3300			1.656	9820	13210	7840								1.656	14357.4	18240.1
9.942	3360	3560	3660			1.657	9820	13210	7840								1.657	14255.6	18135.1
9.948	3160	3100	3680			1.658	9820	13210	7840								1.658	14151.1	18027.1
9.954	3420	3990	3460			1.659	9820	13210	7840								1.659	14043.9	17916.2
9.96	3570	5120	2660			1.66	9820	13210	7840								1.66	13934.1	17802.3
9.966	4800	7560	2890			1.661	9820	13210	7840								1.661	13821.9	17685.7
9.972	5460	8250	3510			1.662	13880	15540	9810								1.662	13708.1	17566.7
9.978	4590	7240	1810			1.663	13880	15540	9810								1.663	13592.1	17445.1
9.984	5850	9130	2790			1.664	13880	15540	9810								1.664	13474.2	17320.8
9.99	3530	5150	2900			1.665	13880	15540	9810								1.665	13354.1	17193.8
9.996	2420	2710	3190			1.666	13880	15540	9810								1.666	13232.3	17064.4
10.002	2910	3980	2980			1.667	13880	15540	9810								1.667	13108.8	16932.7
10.008	3110	4040	3930			1.668	16040	20740	16630								1.668	12984.1	16799.4
10.014	2510	3210	4400			1.669	16040	20740	16630								1.669	12858.2	16664.5
10.02	2330	3030	4260			1.67	16040	20740	16630								1.67	12731.2	16527.7
10.026	3690	5060	6040			1.671	16040	20740	16630								1.671	12603.1	16389.2
10.032	4070	5140	6920			1.672	16040	20740	16630								1.672	12474.3	16249.3
10.038	3300	4450	5450			1.673	16040	20740	16630								1.673	12344.9	16107.9
10.044	3730	5000	5990			1.674	14870	19680	16170								1.674	12215.1	15965.4
10.05	4800	5980	7520			1.675	14870	19680	16170								1.675	12085.9	15823.1
10.056	4960	6140	7690			1.676	14870	19680	16170								1.676	11957.1	15680.3
10.062	6820	7960	10600			1.677	14870	19680	16170								1.677	11829.2	15537.8
10.068	7530	8730	11100			1.678	14870	19680	16170								1.678	11702.5	15395.9
10.074	7420	8650	11500			1.679	14870	19680	16170								1.679	11577.8	15255.3
10.08	7490	8690	11500			1.68	14530	19220	16340								1.68	11455.5	15116.5
10.086	7690	8850	11500			1.681	14530	19220	16340								1.681	11335.9	14980.1
10.092	6760	8230	10500			1.682	14530	19220	16340								1.682	11219.8	14846.8
10.098	7220	8660	11500			1.683	14530	19220	16340								1.683	11108	14717.5
10.104	7190	8760	11600			1.684	14530	19220	16340								1.684	11000.9	14592.7
10.11	5750	7150	9860			1.685	14530	19220	16340								1.685	10899.3	14473.5
10.116	5530	6880	9720			1.686	12630	15980	13160								1.686	10803.4	14360
10.122	5900	7360	9560			1.687	12630	15980	13160								1.687	10713.7	14252.5
10.128	5620	6990	9430			1.688	12630	15980	13160								1.688	10631.3	14152.8
10.134	5870	7330	9870			1.689	12630	15980	13160								1.689	10556.4	14061.2
10.14	5620	7130	9440			1.69	12630	15980	13160								1.69	10489.8	13978.6
10.146	5190	6490	8580			1.691	12630	15980	13160								1.691	10431.7	13905.4
10.152	5300	6740	8820			1.692	16860	21620	17850								1.692	10383.4	13843.3
10.158	4710	6160	7470			1.693	16860	21620	17850								1.693	10343.8	13790.8
10.164	4750	6070	7960			1.694	16860	21620	17850								1.694	10313.7	13749.2
10.17	5070	6600	8220			1.695	16860	21620	17850								1.695	10293	13718.6
10.176	5110	6550	8560			1.696	16860	21620	17850								1.696	10282.2	13699.6
10.182	5070	6570	8480			1.697	16860	21620	17850								1.697	10281.2	13692.1
10.188	5580	7020	9010			1.698	18270	22390	18070								1.698	10289.8	13696.1
10.194	5800	7250	9210			1.699	18270	22390	18070								1.699	10308.1	13711.7
10.2	5120	6410	8680			1.7	18270	22390	18070								1.7	10335.3	13738.2
10.206	4340	5580	6690			1.701	18270	22390	18070								1.701	10371	13775.3
10.212	4510	6140	5520			1.702	18270	22390	18070								1.702	10414.9	13822.5
10.218	4040	5390	3890			1.703	18270	22390	18070								1.703	10466.2	13879.2
10.224	4040	5140	3340			1.704	16530	19820	15550								1.704	10524.4	13944.6
10.23	8670	9910	5260			1.705	16530	19820	15550								1.705	10588.8	14018.1
10.236	26200	23500	10200			1.706	16530	19820	15550								1.706	10658.9	14099.2
10.242	13900	12500	3630			1.707	16530	19820	15550								1.707	10734.1	14187.1
10.248	16900	14100	4110			1.708	16530	19820	15550								1.708	10813.9	14281.2
10.254	8310	6770	5960			1.709	16530	19820	15550								1.709	10897.1	14380.2
10.26	5410	6780	5190			1.71	22640	25800	19130								1.71	10984.7	14484.9
10.266	7280	9710	6960			1.711	22640	25800	19130								1.711	11075.7	14594.3
10.272	22500	14100	23200			1.712	22640	25800	19130								1.712	11168.9	14706.7
10.278	11900	4330	7280			1.713	22640	25800	19130								1.713	11264	14822
10.284	10400	4090	4840			1.714	22640	25800	19130								1.714	11360.4	14939.3
10.29	4280	3820	2070			1.715	22640	25800	19130								1.715	11457.7	15057.9
10.296	9540	7020	5180			1.716	22080	26450	20770								1.716	11555.5	15177.6
10.302	6160	4500	3140			1.717	22080	26450	20770								1.717	11655.3	15299.8
10.308	4370	2510	3050			1.718	22080	26450	20770								1.718	11755.3	15422.1
10.314	4670	2900	3260			1.719	22080	26450	20770								1.719	11855.4	15544.5
10.32	4070	3270	2320			1.72	22080	26450	20770								1.72	11955.4	15666.2
10.326	6530	7580	5170			1.721	22080	26450	20770								1.721	12055.4	15787.5
10.332	6040	8190	3300			1.722	11480	13600	8860								1.722	12153.5	15905.8
10.338	11900	14700	5490			1.723	11480	13600	8860								1.723	12252.5	16024
10.344	15400	13300	3760			1.724	11480	13600	8860								1.724	12351.5	16141.1
10.35	35500	29900	22000			1.725	11480	13600	8860								1.725	12450.7	16257.5
10.356	15800	14000	10900			1.726	11480	13600	8860								1.726	12550.3	16372.9
10.362	17100	17000	13800			1.727	11480	13600	8860								1.727	12650.9	16487.9
10.368	17100	16700	14400			1.728	13320	16310	11600								1.728	12752.7	16603.1
10.374	24200	23000	13500			1.729	13320	16310	11600								1.729	12854.2	16716.1
10.38	17700	17200	9460			1.73	13320	16310	11600								1.73	12957.6	16829.6
10.386	23000	20600	12200			1.731	13320	16310	11600								1.731	13062.6	16943.3
10.392	21100	19100	12800			1.732	13320	16310	11600								1.732	13169.8	17057.7
10.398	19800	17900	12200			1.733	13320	16310	11600								1.733	13279.2	17173.1
10.404	17900	16300	11500			1.734	16770	20900	15320								1.734	13391.2	17289.6
10.41	18400	16600	12400			1.735	16770	20900	15320								1.735	13507	17409.2
10.416	19000	17500	11900			1.736	16770	20900	15320								1.736	13625	17529.5
10.422	19200	17200	12400			1.737	16770	20900	15320								1.737	13744.9	17650.5
10.428	19100	17300	11900			1.738	16770	20900	15320								1.738	13866.7	17772
10.434	19700	17500	12500			1.739	16770	20900	15320								1.739	13989.8	17893.5
10.44	17500	16000	11600			1.74	15190	19170	14650								1.74	14113.7	18014.7
10.446	20400	17900	13100			1.741	15190	19170	14650								1.741	14237.5	18133.9
10.452	21100	18500	12800			1.742	15190	19170	14650								1.742	14361.1	18251.7
10.458	19600	17500	12500			1.743	15190	19170	14650								1.743	14484.1	18368
10.464	20900	18400	13400			1.744	15190	19170	14650								1.744	14605.9	18482
10.47	24200	20900	14200			1.745	15190	19170	14650								1.745	14725.9	18593.2
10.476	24200	20900	14300			1.746	17560	21970	16580								1.746	14843.8	18701.6
10.482	17800	15500	9670			1.747	17560	21970	16580								1.747	14958.5	18805.9
10.488	17100	15000	8540			1.748	17560	21970	16580								1.748	15069.7	18906
10.494	19900	17400	12400			1.749	17560	21970	16580								1.749	15176.6	19001.2
10.5	17300	15200	9510			1.75	17560	21970	16580								1.75	15278.6	19090.9
10.506	16800	15500	7970			1.751	17560	21970	16580								1.751	15375	19174.6
10.512	17100	15100	9170			1.752	20050	25010	18480								1.752	15465.7	19252.5
10.518	20300	17800	12300			1.753	20050	25010	18480								1.753	15549.6	19322.6
10.524	18600	16600	12200			1.754	20050	25010	18480								1.754	15626.7	19385.7
10.53	14900	14200	8480			1.755	20050	25010	18480								1.755	15696.9	19442
10.536	13700	14000	8250			1.756	20050	25010	18480								1.756	15760	19491.3
10.542	9820	9850	4580			1.757	20050	25010	18480								1.757	15816	19533.7
10.548	5710	8040	5240			1.758	19830	24370	18000								1.758	15864.5	19568.7
10.554	4520	5060	3050			1.759	19830	24370	18000								1.759	15906.2	19597.2
10.56	3410	5590	2760			1.76	19830	24370	18000								1.76	15940.7	19619
10.566	4830	6910	3300			1.761	19830	24370	18000								1.761	15969	19635.3
10.572	5860	8220	4530			1.762	19830	24370	18000								1.762	15990.8	19645.8
10.578	5080	7580	3370			1.763	19830	24370	18000								1.763	16007.1	19651.6
10.584	4720	7080	3300			1.764	7820	10210	8030								1.764	16016.3	19651
10.59	4970	7690	3100			1.765	7820	10210	8030								1.765	16019.8	19646.1
10.596	4300	7050	2530			1.766	7820	10210	8030								1.766	16019.3	19638.4
10.602	2770	4420	1750			1.767	7820	10210	8030								1.767	16015.3	19628.3
10.608	2080	3290	1570			1.768	7820	10210	8030								1.768	16008.4	19616.5
10.614	2600	3550	2870			1.769	7820	10210	8030								1.769	15999.3	19604
10.62	7890	8730	21100			1.77	5550	7830	6880								1.77	15988.5	19591.1
10.626	6740	7310	23900			1.771	5550	7830	6880								1.771	15980.5	19583.7
10.632	5280	5750	22300			1.772	5550	7830	6880								1.772	15972.4	19577.7
10.638	4940	5680	20300			1.773	5550	7830	6880								1.773	15964.4	19573.2
10.644	6040	6960	22900			1.774	5550	7830	6880								1.774	15957.6	19571.4
10.65	5290	6190	19800			1.775	5550	7830	6880								1.775	15952.5	19572.6
10.656	5340	6440	21000			1.776	7260	10020	8970								1.776	15949.2	19577.1
10.662	5100	6140	19100			1.777	7260	10020	8970								1.777	15950	19586.9
10.668	3980	4710	16900			1.778	7260	10020	8970								1.778	15952.7	19599.6
10.674	3660	4170	15900			1.779	7260	10020	8970								1.779	15957.2	19615.1
10.68	4330	4820	18700			1.78	7260	10020	8970								1.78	15963.8	19633.7
10.686	6060	7200	21600			1.781	7260	10020	8970								1.781	15972.1	19654.6
10.692	5440	5980	19600			1.782	7060	10150	9070								1.782	15981.6	19677.3
10.698	5940	6640	22200			1.783	7060	10150	9070								1.783	16001.8	19711.2
10.704	4500	5110	18600			1.784	7060	10150	9070								1.784	16022.2	19745.5
10.71	4740	5690	20000			1.785	7060	10150	9070								1.785	16042	19779.3
10.716	4870	5770	20400			1.786	7060	10150	9070								1.786	16060.6	19811.4
10.722	4200	4990	18300			1.787	7060	10150	9070								1.787	16076.6	19840.2
10.728	4250	4840	18500			1.788	5500	7660	6620								1.788	16089.6	19865.2
10.734	4020	4870	17500			1.789	5500	7660	6620								1.789	16096.5	19883.3
10.74	4120	4810	17800			1.79	5500	7660	6620								1.79	16098.4	19895.1
10.746	3780	4640	17500			1.791	5500	7660	6620								1.791	16094.5	19899.7
10.752	4920	5610	21500			1.792	5500	7660	6620								1.792	16083.8	19895.9
10.758	7590	8510	28200			1.793	5500	7660	6620								1.793	16065.4	19882.7
10.764	5450	6260	22100			1.794	4270	5890	4510								1.794	16038.1	19858.6
10.77	5870	6760	22700			1.795	4270	5890	4510								1.795	15999.1	19820.6
10.776	4870	5300	20300			1.796	4270	5890	4510								1.796	15949.9	19770.3
10.782	7080	7610	24900			1.797	4270	5890	4510								1.797	15890.3	19707.4
10.788	5690	6520	21400			1.798	4270	5890	4510								1.798	15819.6	19631.1
10.794	6400	7090	23100			1.799	4270	5890	4510								1.799	15737.7	19541.4
10.8	3720	4700	17800			1.8	17290	21190	16170								1.8	15646.1	19440
10.806	8410	8970	29000			1.801	17290	21190	16170								1.801	15545.3	19327.4
10.812	6580	6850	24400			1.802	17290	21190	16170								1.802	15433.1	19201.4
10.818	7820	8260	24900			1.803	17290	21190	16170								1.803	15310.7	19063
10.824	4480	5060	15400			1.804	17290	21190	16170								1.804	15177.1	18911.6
10.83	4040	4890	17400			1.805	17290	21190	16170								1.805	15033.4	18748.1
10.836	4920	5720	19600			1.806	21610	25360	19850								1.806	14881	18574.3
10.842	5510	6200	20600			1.807	21610	25360	19850								1.807	14716	18386.3
10.848	4660	5520	16600			1.808	21610	25360	19850								1.808	14543.4	18189.3
10.854	1750	1950	5290			1.809	21610	25360	19850								1.809	14363.6	17983.8
10.86	3520	3960	12100			1.81	21610	25360	19850								1.81	14177.5	17771
10.866	4050	4320	12300			1.811	21610	25360	19850								1.811	13986.7	17552.5
10.872	5660	5980	18700			1.812	22850	27590	22750								1.812	13792.1	17329.7
10.878	6220	6540	23200			1.813	22850	27590	22750								1.813	13591.7	17100.3
10.884	6230	6490	19800			1.814	22850	27590	22750								1.814	13390.2	16869.6
10.89	6230	6410	23200			1.815	22850	27590	22750								1.815	13188.3	16638.3
10.896	6150	6440	22400			1.816	22850	27590	22750								1.816	12987.9	16408.5
10.902	6020	6310	17800			1.817	22850	27590	22750								1.817	12790.6	16182
10.908	5010	5060	18300			1.818	12710	15850	13220								1.818	12595.8	15958.2
10.914	4220	4380	14400			1.819	12710	15850	13220								1.819	12405.5	15739.1
10.92	2340	2390	6530			1.82	12710	15850	13220								1.82	12221.6	15527.1
10.926	2530	2630	8700			1.821	12710	15850	13220								1.821	12045.4	15323.5
10.932	1950	2080	5240			1.822	12710	15850	13220								1.822	11878.6	15130.3
10.938	1210	1460	2300			1.823	12710	15850	13220								1.823	11722.5	14949
10.944	1460	1620	4380			1.824	12630	16140	13720								1.824	11578	14780.6
10.95	1430	1590	3340			1.825	12630	16140	13720								1.825	11446.2	14626.5
10.956	1430	1440	3540			1.826	12630	16140	13720								1.826	11328.2	14487.7
10.962	1930	1780	6280			1.827	12630	16140	13720								1.827	11225.1	14365.4
10.968	2720	2640	9110			1.828	12630	16140	13720								1.828	11137.6	14260.5
10.974	3000	2870	10100			1.829	12630	16140	13720								1.829	11065.8	14173.1
10.98	4660	4910	16700			1.83	16530	21230	17250								1.83	11011.8	14105.6
10.986	3530	3610	12700			1.831	16530	21230	17250								1.831	10974.3	14056.9
10.992	3210	3330	11200			1.832	16530	21230	17250								1.832	10954.1	14027.3
10.998	3880	3940	14900			1.833	16530	21230	17250								1.833	10951.1	14017.2
11.004	4160	4220	14900			1.834	16530	21230	17250								1.834	10965.2	14026.1
11.01	4930	4970	16000			1.835	16530	21230	17250								1.835	10995.9	14053.8
11.016	5360	5390	19700			1.836	7430	9670	6610								1.836	11041.5	14098
11.022	5470	5330	20400			1.837	7430	9670	6610								1.837	11101.3	14158.4
11.028	5520	5420	20500			1.838	7430	9670	6610								1.838	11175.8	14235.3
11.034	5080	5130	20000			1.839	7430	9670	6610								1.839	11263.1	14326.8
11.04	4870	5010	19600			1.84	7430	9670	6610								1.84	11362.9	14432.5
11.046	4660	4600	17800			1.841	7430	9670	6610								1.841	11473.8	14551
11.052	4540	4660	18500			1.842	7900	10730	6640								1.842	11594	14680.4
11.058	4270	4380	17700			1.843	7900	10730	6640								1.843	11721.3	14818.3
11.064	4680	4570	17000			1.844	7900	10730	6640								1.844	11855	14963.8
11.07	5260	5390	17700			1.845	7900	10730	6640								1.845	11994.2	15116
11.076	6830	6820	24000			1.846	7900	10730	6640								1.846	12137.3	15273.3
11.082	7420	7540	23900			1.847	7900	10730	6640								1.847	12282.4	15433.3
11.088	7150	7190	24900			1.848	10120	13470	9100								1.848	12428.5	15595.3
11.094	5080	5260	20200			1.849	10120	13470	9100								1.849	12575	15758.5
11.1	3870	4130	16400			1.85	10120	13470	9100								1.85	12718.9	15919.5
11.106	6620	6410	22700			1.851	10120	13470	9100								1.851	12859.2	16077.2
11.112	6260	6770	25100			1.852	10120	13470	9100								1.852	12994.4	16229.8
11.118	4380	5130	21800			1.853	10120	13470	9100								1.853	13122.7	16375.5
11.124	4790	5700	21500			1.854	12120	16000	12030								1.854	13243.3	16513.4
11.13	3370	3780	12100			1.855	12120	16000	12030								1.855	13356.1	16643
11.136	2190	2310	6440			1.856	12120	16000	12030								1.856	13459	16762.2
11.142	6270	6710	21400			1.857	12120	16000	12030								1.857	13552	16871
11.148	5380	5900	21300			1.858	12120	16000	12030								1.858	13633.3	16967.1
11.154	4510	5740	20600			1.859	12120	16000	12030								1.859	13702.6	17050.4
11.16	3830	4950	16400			1.86	13800	17800	13690								1.86	13760.3	17121.1
11.166	2850	3560	13000			1.861	13800	17800	13690								1.861	13805.3	17177.9
11.172	3310	3710	13800			1.862	13800	17800	13690								1.862	13838.1	17221.4
11.178	4490	5190	19900			1.863	13800	17800	13690								1.863	13858.3	17251
11.184	4250	4790	18600			1.864	13800	17800	13690								1.864	13866	17266.8
11.19	3920	4540	16500			1.865	13800	17800	13690								1.865	13862.2	17270.1
11.196	3560	4200	14500			1.866	10820	12520	9920								1.866	13845.7	17258.7
11.202	3690	4090	14000			1.867	10820	12520	9920								1.867	13817.5	17234.2
11.208	2910	3010	10800			1.868	10820	12520	9920								1.868	13779	17198.2
11.214	2210	2630	6070			1.869	10820	12520	9920								1.869	13730.4	17150.8
11.22	1600	2040	2590			1.87	10820	12520	9920								1.87	13673.1	17093.4
11.226	1760	2160	2440			1.871	10820	12520	9920								1.871	13607.8	17027.1
11.232	1840	2140	2160			1.872	5200	5760	4080								1.872	13534.2	16951.3
11.238	1810	2160	2280			1.873	5200	5760	4080								1.873	13455.2	16869.1
11.244	1700	1950	2140			1.874	5200	5760	4080								1.874	13370.3	16780.2
11.25	969	1080	1180			1.875	5200	5760	4080								1.875	13281.3	16686.4
11.256	1050	1070	1330			1.876	5200	5760	4080								1.876	13188.9	16588.7
11.262	1150	1140	1550			1.877	5200	5760	4080								1.877	13094.3	16488.3
11.268	859	999	1260			1.878	4010	4750	3130								1.878	12998.4	16386.1
11.274	924	1080	1360			1.879	4010	4750	3130								1.879	12900.6	16282
11.28	1020	1050	1410			1.88	4010	4750	3130								1.88	12803.5	16178.3
11.286	914	1060	1270			1.881	4010	4750	3130								1.881	12707.4	16075.4
11.292	1060	1130	1470			1.882	4010	4750	3130								1.882	12612.9	15973.9
11.298	1180	1200	1590			1.883	4010	4750	3130								1.883	12520.6	15874.5
11.304	951	1130	1370			1.884	17320	20120	15070								1.884	12433.3	15780.2
11.31	948	1090	1460			1.885	17320	20120	15070								1.885	12349.2	15688.7
11.316	965	1110	1430			1.886	17320	20120	15070								1.886	12268.9	15601
11.322	893	1080	1430			1.887	17320	20120	15070								1.887	12192.5	15516.8
11.328	921	1090	1330			1.888	17320	20120	15070								1.888	12119.8	15436
11.334	989	1070	1480			1.889	17320	20120	15070								1.889	12050.9	15358.5
11.34	983	1160	1440			1.89	6430	7790	5510								1.89	11983.7	15282
11.346	1040	1130	1540			1.891	6430	7790	5510								1.891	11920.8	15208.9
11.352	999	1100	1500			1.892	6430	7790	5510								1.892	11860.1	15137.1
11.358	919	1030	1370			1.893	6430	7790	5510								1.893	11801.2	15065.9
11.364	993	943	1430			1.894	6430	7790	5510								1.894	11744.3	14995.6
11.37	946	1010	1310			1.895	6430	7790	5510								1.895	11688.9	14925.5
11.376	967	968	1400			1.896	3940	5020	3490								1.896	11633.8	14854.2
11.382	947	898	1330			1.897	3940	5020	3490								1.897	11579.3	14782
11.388	1000	1030	1410			1.898	3940	5020	3490								1.898	11524.9	14708.3
11.394	881	992	1310			1.899	3940	5020	3490								1.899	11470.4	14632.7
11.4	908	892	1330			1.9	3940	5020	3490								1.9	11415.3	14554.9
11.406	898	958	1340			1.901	3940	5020	3490								1.901	11358.9	14473.6
11.412	867	991	1370			1.902	4480	5820	3700								1.902	11301.7	14390
11.418	1070	1140	1610			1.903	4480	5820	3700								1.903	11243.2	14303.5
11.424	1190	1170	1640			1.904	4480	5820	3700								1.904	11183.1	14213.6
11.43	1130	1240	1620			1.905	4480	5820	3700								1.905	11121.6	14120.6
11.436	1180	1300	1710			1.906	4480	5820	3700								1.906	11058.2	14024.1
11.442	1220	1290	1750			1.907	4480	5820	3700								1.907	10993	13924.3
11.448	1100	1290	1590			1.908	6540	8910	5380								1.908	10926.3	13821.7
11.454	1130	1260	1690			1.909	6540	8910	5380								1.909	10856.2	13714
11.46	1110	1300	1730			1.91	6540	8910	5380								1.91	10784.4	13603.7
11.466	1170	1280	1710			1.911	6540	8910	5380								1.911	10711.1	13490.9
11.472	1150	1260	1730			1.912	6540	8910	5380								1.912	10636	13375.6
11.478	1200	1350	1810			1.913	6540	8910	5380								1.913	10559.7	13258.5
11.484	1130	1260	1690			1.914	7650	10420	6090								1.914	10482.2	13139.9
11.49	1110	1220	1770			1.915	7650	10420	6090								1.915	10403.4	13020
11.496	1330	1490	2010			1.916	7650	10420	6090								1.916	10323.7	12899.1
11.502	1710	1870	2410			1.917	7650	10420	6090								1.917	10242.9	12777.3
11.508	23200	9070	16900			1.918	7650	10420	6090								1.918	10161.1	12654.8
11.514	8480	9250	9250			1.919	7650	10420	6090								1.919	10078.3	12532.1
11.52	6530	8950	7030			1.92	8860	11820	7030								1.92	9995.13	12409.6
11.526	4990	7410	5010			1.921	8860	11820	7030								1.921	9910.39	12286.7
11.532	3460	5280	3000			1.922	8860	11820	7030								1.922	9825.29	12164.4
11.538	4240	4770	3540			1.923	8860	11820	7030								1.923	9738.79	12041.8
11.544	10300	6270	8780			1.924	8860	11820	7030								1.924	9652.13	11920.3
11.55	19500	7520	13900			1.925	8860	11820	7030								1.925	9564.75	11799.4
11.556	21700	9110	16600			1.926	8080	10640	5710								1.926	9476.08	11678.6
11.562	13600	8760	11800			1.927	8080	10640	5710								1.927	9387.06	11558.9
11.568	5220	6880	5900			1.928	8080	10640	5710								1.928	9296.74	11439.4
11.574	5140	6040	5990			1.929	8080	10640	5710								1.929	9206.19	11321.3
11.58	12600	7030	10400			1.93	8080	10640	5710								1.93	9115.09	11204.3
11.586	13000	6980	11700			1.931	8080	10640	5710								1.931	9023.46	11088.4
11.592	17200	7100	13200			1.932	10640	13580	7810								1.932	8932.56	10975.2
11.598	13000	6270	11400			1.933	10640	13580	7810								1.933	8841.74	10863.9
11.604	18100	6780	13900			1.934	10640	13580	7810								1.934	8751.39	10754.8
11.61	21900	8520	16400			1.935	10640	13580	7810								1.935	8661.72	10648.3
11.616	20700	7800	16200			1.936	10640	13580	7810								1.936	8572.49	10543.9
11.622	21800	8260	16800			1.937	10640	13580	7810								1.937	8484.34	10442.5
11.628	18100	7160	14300			1.938	10200	12840	7100								1.938	8397.23	10343.9
11.634	15300	6360	12400			1.939	10200	12840	7100								1.939	8310.08	10246.7
11.64	12500	6160	11100			1.94	10200	12840	7100								1.94	8225.15	10153.5
11.646	10300	5880	9800			1.941	10200	12840	7100								1.941	8142.72	10064.7
11.652	12300	6230	10500			1.942	10200	12840	7100								1.942	8062.75	9979.98
11.658	20500	7710	14800			1.943	10200	12840	7100								1.943	7985.8	9900.03
11.664	15100	6690	12400			1.944	9300	11900	6350								1.944	7912.42	9825.36
11.67	20700	7770	14900			1.945	9300	11900	6350								1.945	7841.65	9754.58
11.676	17800	8030	12800			1.946	9300	11900	6350								1.946	7774.83	9689.36
11.682	7840	8590	9350			1.947	9300	11900	6350								1.947	7711.82	9629.41
11.688	9010	10500	11900			1.948	9300	11900	6350								1.948	7653.71	9575.92
11.694	6590	8560	8380			1.949	9300	11900	6350								1.949	7601.08	9529.42
11.7	6000	7370	6170			1.95	9580	12160	6580								1.95	7552.99	9488.72
11.706	7020	8700	8710			1.951	9580	12160	6580								1.951	7510.94	9455.64
11.712	14700	4130	9510			1.952	9580	12160	6580								1.952	7474.38	9429.25
11.718	6350	8930	7280			1.953	9580	12160	6580								1.953	7443.41	9409.59
11.724	7730	10500	9620			1.954	9580	12160	6580								1.954	7418.18	9396.72
11.73	14700	4550	10000			1.955	9580	12160	6580								1.955	7398.21	9389.98
11.736	5050	6910	6320			1.956	11780	14850	8810								1.956	7384.65	9390.62
11.742	8560	6970	8240			1.957	11780	14850	8810								1.957	7377.76	9398.9
11.748	2160	3070	2180			1.958	11780	14850	8810								1.958	7376.37	9413.33
11.754	5160	7870	6490			1.959	11780	14850	8810								1.959	7380.36	9433.67
11.76	3860	6270	3940			1.96	11780	14850	8810								1.96	7389.51	9459.59
11.766	4670	7060	5900			1.961	11780	14850	8810								1.961	7403.34	9490.47
11.772	4200	6460	4740			1.962	11360	14460	8450								1.962	7421.73	9526.08
11.778	4450	6850	5210			1.963	11360	14460	8450								1.963	7445.98	9566.96
11.784	3180	5790	3040			1.964	11360	14460	8450								1.964	7474.07	9611.66
11.79	4220	6320	4740			1.965	11360	14460	8450								1.965	7505.73	9659.85
11.796	2880	4630	3030			1.966	11360	14460	8450								1.966	7540.58	9710.99
11.802	3140	4870	3590			1.967	11360	14460	8450								1.967	7578.35	9764.79
11.808	4270	6480	5200			1.968	9240	11810	6350								1.968	7618.35	9820.41
11.814	4310	6440	5110			1.969	9240	11810	6350								1.969	7661.36	9879.84
11.82	4270	6630	5490			1.97	9240	11810	6350								1.97	7706.19	9940.63
11.826	4210	6670	5290			1.971	9240	11810	6350								1.971	7752.64	10002.6
11.832	4070	6250	5040			1.972	9240	11810	6350								1.972	7800.26	10065.1
11.838	4160	6350	4870			1.973	9240	11810	6350								1.973	7848.92	10128.2
11.844	4490	6910	5930			1.974	9820	12500	6750								1.974	7898.33	10191.4
11.85	4110	6450	5010			1.975	9820	12500	6750								1.975	7948.1	10254.6
11.856	3390	5150	3770			1.976	9820	12500	6750								1.976	7998.28	10317.7
11.862	3140	4960	3270			1.977	9820	12500	6750								1.977	8048.86	10380.7
11.868	3140	4990	3220			1.978	9820	12500	6750								1.978	8099.65	10443.4
11.874	3240	5030	3350			1.979	9820	12500	6750								1.979	8150.43	10505.8
11.88	3330	5200	3280			1.98	8500	10860	5760								1.98	8200.99	10567.5
11.886	4220	6390	4700			1.981	8500	10860	5760								1.981	8251.39	10628.7
11.892	3930	6230	4300			1.982	8500	10860	5760								1.982	8301.55	10689.4
11.898	3480	5820	3590			1.983	8500	10860	5760								1.983	8351.41	10749.5
11.904	3260	5580	3310			1.984	8500	10860	5760								1.984	8400.99	10809.1
11.91	3440	5750	3570			1.985	8500	10860	5760								1.985	8450.25	10868.2
11.916	3470	5740	3340			1.986	7310	9280	4630								1.986	8498.81	10926.4
11.922	3410	5710	3040			1.987	7310	9280	4630								1.987	8545.98	10982.6
11.928	3520	5770	3470			1.988	7310	9280	4630								1.988	8592.71	11038.2
11.934	3840	6280	3280			1.989	7310	9280	4630								1.989	8638.8	11093
11.94	3590	5730	3640			1.99	7310	9280	4630								1.99	8684.05	11146.9
11.946	3590	5690	3410			1.991	7310	9280	4630								1.991	8728.57	11200
11.952	3840	6370	3130			1.992	8330	10590	5350								1.992	8772.29	11252.3
11.958	3690	6010	3530			1.993	8330	10590	5350								1.993	8816.72	11305.7
11.964	3620	6020	3440			1.994	8330	10590	5350								1.994	8859.98	11357.8
[truncated: 38,005 more rows]

## Sheet: Responses to NTSCI; statistics
Data used for statistics presented in the text for section
Results:
Cone responses to a naturalistic time series of intensities
	Time 2 peak (ms)			Full width at half max (ms)			Non-normalised frequency responses (in dB)											Slope of frequency response			-f3dB (Hz)			Integration Time (ms)
									L-cones					M-cones					(dB/Hz)
		L cones	M cones		L cones	M cones		Freq (Hz)	L1	L2	L3	L4		M1	M2	M3	M4		L cones	M cones		L cones	M cones		L cones	M cones
		56	73		59.2875	98.641		0.2	-78.129	-78.4412	-78.899	-77.6505		-75.0575	-72.6213	-75.846	-74.5716		-1.7669	-2.0995		4.95852	2.60899		60.3919	104.884
		49	60		44.7091	74.1742		0.4	-77.798	-78.3835	-78.6659	-77.3064		-74.8574	-72.2558	-75.6923	-74.2741		-1.2245	-1.8318		5.92905	4.01899		48.0314	75.6999
		41	64		36.3618	96.5649		0.6	-77.4236	-78.3127	-78.3841	-76.9107		-74.6671	-71.8555	-75.5347	-73.9338		-1.0066	-1.925		9.23247	2.63118		37.679	101.951
		56	62		58.2667	82.1607		0.8	-77.0918	-78.2586	-78.1105	-76.5401		-74.5664	-71.5186	-75.4393	-73.6384		-1.6711	-1.9142		4.89874	3.72612		60.1607	84.0306
								1	-76.8619	-78.2617	-77.9006	-76.2489		-74.5993	-71.2835	-75.4424	-73.4391
								1.2	-76.7705	-78.3518	-77.796	-76.0784		-74.7848	-71.1461	-75.5579	-73.364
								1.4	-76.801	-78.5144	-77.7858	-76.0246		-75.0653	-71.0499	-75.7448	-73.3824
								1.6	-76.896	-78.6977	-77.8095	-76.0464		-75.352	-70.986	-75.9665	-73.4496
								1.8	-77.0136	-78.8617	-77.8138	-76.111		-75.7038	-71.0625	-76.3064	-73.6175
								2	-77.1115	-78.9727	-77.7595	-76.1699		-76.1531	-71.2724	-76.775	-73.8728
								2.2	-77.0951	-78.9649	-77.591	-76.1213		-76.6349	-71.5133	-77.289	-74.1266
								2.4	-76.9031	-78.7991	-77.289	-75.9073		-77.107	-71.7331	-77.7882	-74.3493
								2.6	-76.6047	-78.5341	-76.9207	-75.6028		-77.523	-71.9099	-78.3443	-74.5567
								2.8	-76.3396	-78.289	-76.5935	-75.3488		-77.9239	-71.9826	-78.8619	-74.7243
								3	-76.2204	-78.1666	-76.3853	-75.2472		-78.1316	-71.9644	-79.2515	-74.8551
								3.2	-76.3101	-78.2045	-76.3339	-75.3444		-78.3443	-72.0373	-79.5762	-75.0703
								3.4	-76.5829	-78.357	-76.4336	-75.6162		-78.786	-72.3563	-80	-75.4779
								3.6	-76.9589	-78.5618	-76.63	-75.9971		-79.4123	-72.8394	-80.5374	-76.008
								3.8	-77.346	-78.7513	-76.827	-76.3993		-80.0261	-73.3762	-81.1005	-76.5725
								4	-77.6426	-78.8471	-76.92	-76.7172		-80.696	-73.934	-81.6815	-77.1504
								4.2	-77.8013	-78.8318	-76.8717	-76.8997		-81.3912	-74.4818	-82.2815	-77.715
								4.4	-77.9119	-78.8158	-76.7815	-77.036		-82.0585	-74.9839	-82.8775	-78.2728
								4.6	-78.1744	-78.9907	-76.8517	-77.329		-82.7217	-75.4305	-83.4011	-78.786
								4.8	-78.7104	-79.4731	-77.2107	-77.9059		-83.2356	-75.7559	-83.715	-79.1721
								5	-79.3538	-80.1225	-77.6992	-78.5971		-83.5436	-75.949	-83.8764	-79.4939
								5.2	-79.8602	-80.6866	-78.0517	-79.1398		-83.7819	-76.1093	-84.0685	-79.6593
								5.4	-80.1578	-81.0415	-78.1601	-79.4458		-84.027	-76.3097	-84.3793	-79.828
								5.6	-80.2735	-81.1301	-78.0188	-79.5434		-84.3362	-76.6173	-84.8673	-80.1137
								5.8	-80.3185	-81.0906	-77.7676	-79.5762		-84.9437	-77.2129	-85.6967	-80.6117
								6	-80.519	-81.2096	-77.6707	-79.7433		-85.8827	-78.1316	-86.8972	-81.4732
								6.2	-80.9442	-81.5144	-77.7975	-80.1755		-86.9744	-79.0935	-88.201	-82.5104
								6.4	-81.4629	-81.8089	-78.0422	-80.7242		-88.0242	-79.9136	-89.2688	-83.4655
								6.6	-81.8841	-81.9708	-78.254	-81.2296		-88.8739	-80.4638	-89.897	-84.1382
								6.8	-82.1026	-81.9817	-78.3503	-81.5663		-89.4732	-80.7054	-90.1728	-84.5536
								7	-82.1693	-81.9491	-78.3482	-81.7662		-89.8699	-80.7811	-90.2572	-84.7765
								7.2	-82.1916	-81.9165	-78.2954	-81.9165		-90.0891	-80.7716	-90.1448	-84.8673
								7.4	-82.2364	-81.9165	-78.2393	-82.0475		-90.1169	-80.696	-89.9242	-84.8521
								7.6	-82.3723	-81.9491	-78.2267	-82.1804		-90.0891	-80.649	-89.8429	-84.8369
								7.8	-82.6036	-82.0365	-78.283	-82.3609		-90.2572	-80.7621	-90.0338	-84.959
								8	-82.9382	-82.1693	-78.4039	-82.5802		-90.6923	-81.1103	-90.5742	-85.32
								8.2	-83.3498	-82.3381	-78.5744	-82.8654		-91.3086	-81.6604	-91.3086	-85.8656
								8.4	-83.7819	-82.5452	-78.7536	-83.1728		-91.972	-82.3268	-92.1461	-86.5028
								8.6	-84.1662	-82.8293	-78.9384	-83.4655		-92.3958	-82.8534	-92.7654	-87.0133
								8.8	-84.4805	-83.1353	-79.0603	-83.715		-92.5418	-83.0239	-92.8413	-87.2302
								9	-84.7464	-83.4268	-79.1599	-83.9582		-92.5786	-82.9993	-92.6902	-87.2702
								9.2	-85.0207	-83.7284	-79.2943	-84.2084		-92.7654	-83.0609	-92.6157	-87.4118
								9.4	-85.3521	-84.0685	-79.5762	-84.5536		-93.1515	-83.3626	-92.8033	-87.7655
								9.6	-85.7639	-84.4515	-79.9136	-84.9898		-93.6806	-83.9445	-93.2309	-88.3815
								9.8	-86.2138	-84.8825	-80.3275	-85.4818		-94.3793	-84.7015	-93.893	-89.1435
								10	-86.6884	-85.2721	-80.7242	-86.0032		-95.2391	-85.5803	-94.751	-89.9515
								10.2	-87.1705	-85.5473	-81.0024	-86.4661		-96.1375	-86.4479	-95.7031	-90.752
								10.4	-87.6181	-85.6967	-81.1301	-86.8017		-96.9542	-87.0916	-96.5948	-91.3406
								10.6	-88.0681	-85.8486	-81.1897	-87.0719		-97.4579	-87.3914	-97.0156	-91.6672
								10.8	-88.4732	-86.038	-81.2697	-87.3306		-97.7211	-87.5144	-96.9542	-91.8013
								11	-88.8739	-86.2673	-81.4423	-87.6181		-97.9239	-87.681	-96.7726	-91.972
								11.2	-89.2941	-86.5765	-81.7026	-87.9371		-98.2019	-87.9805	-96.6537	-92.2879
								11.4	-89.7356	-86.9551	-82.0475	-88.3134		-98.5624	-88.5891	-96.7129	-92.8033
								11.6	-90.1448	-87.3914	-82.4296	-88.6595		-99.1721	-89.4474	-96.9542	-93.4733
								11.8	-90.314	-87.7232	-82.6036	-88.8258		-99.5762	-90.2008	-97.0156	-93.9794
								12	-90.229	-87.8081	-82.4526	-88.8739		-99.5762	-90.3999	-96.7726	-93.9794
								12.2	-90.3999	-87.9371	-82.4641	-89.1435		-99.1721	-90.0614	-96.4205	-93.5556
								12.4	-90.9336	-88.2683	-82.7932	-89.709		-98.7108	-89.5772	-96.2496	-93.0339
								12.6	-91.634	-88.7541	-83.2989	-90.3711		-98.5624	-89.2185	-96.4205	-92.8033
								12.8	-92.3237	-89.2185	-83.8493	-90.995		-98.9384	-89.3195	-97.0774	-93.1122
								13	-92.9563	-89.6034	-84.3362	-91.5024		-99.828	-90.0614	-98.2019	-94.1107
								13.2	-93.4324	-89.7891	-84.6569	-91.8352		-101.22	-91.4373	-99.6593	-95.7562
								13.4	-93.8074	-89.8699	-84.8825	-92.111		-102.999	-93.1515	-101.34	-97.8558
								13.6	-94.1549	-89.9515	-85.1455	-92.3958		-104.437	-94.5168	-102.805	-99.7433
								13.8	-94.4249	-90.1169	-85.4492	-92.7278		-105.145	-95.1392	-103.795	-100.658
								14	-94.6097	-90.314	-85.6799	-92.9563		-105.514	-95.3401	-104.408	-100.829
								14.2	-94.6566	-90.4866	-85.7302	-93.0729		-105.514	-95.189	-104.481	-100.336
								14.4	-94.751	-90.752	-85.6799	-93.1515		-105.021	-94.751	-103.986	-99.4123
								14.6	-94.9916	-91.0568	-85.7134	-93.4324		-104.322	-94.334	-103.375	-98.6363
								14.8	-95.3401	-91.3727	-85.8998	-93.8501		-103.945	-94.2889	-103.135	-98.4164
								15	-95.9176	-91.7676	-86.2494	-94.5168		-104.166	-94.751	-103.517	-98.786
								15.2	-96.8328	-92.3237	-86.8398	-95.7031		-104.883	-95.5457	-104.423	-99.7433
								15.4	-97.9926	-92.9563	-87.535	-97.1397		-105.713	-96.3631	-105.482	-100.838
								15.6	-98.7108	-93.3109	-87.9371	-97.8558		-106.357	-96.8933	-106.108	-101.639
								15.8	-98.786	-93.3917	-87.9155	-97.6546		-106.651	-97.0774	-106.073	-101.938
								16	-98.4164	-93.3109	-87.7021	-97.0774		-106.503	-97.1397	-105.58	-101.756
								16.2	-98.2019	-93.2708	-87.5557	-96.6537		-106.09	-97.0774	-105.005	-101.34
								16.4	-98.1316	-93.3109	-87.5144	-96.5948		-105.73	-97.0774	-104.583	-100.925
								16.6	-98.4164	-93.4324	-87.5557	-96.8328		-105.934	-97.1397	-104.554	-100.791
								16.8	-98.7108	-93.5556	-87.639	-97.1397		-107.23	-97.1397	-105.24	-101.18
								17	-98.8619	-93.5971	-87.7655	-97.2024		-108.382	-96.6537	-105.917	-101.391
								17.2	-98.8619	-93.6387	-87.8939	-97.1397		-108.179	-96.1375	-105.969	-101.26
								17.4	-99.0935	-93.8074	-88.1787	-97.3933		-108.404	-96.1934	-106.393	-101.618
								17.6	-99.7433	-94.244	-88.683	-98.0618		-109.218	-96.7726	-107.351	-102.361
								17.8	-100.677	-94.8945	-89.3704	-99.1721		-109.951	-97.4579	-108.313	-103.036
								18	-101.766	-95.5978	-90.1169	-100.4		-110.006	-97.9926	-108.826	-103.491
								18.2	-102.734	-96.3062	-90.8424	-101.422		-109.843	-98.5624	-109.193	-104.082
								18.4	-103.453	-96.7726	-91.405	-102.004		-110.201	-99.4123	-110.006	-105.083
								18.6	-103.945	-96.9542	-91.7005	-102.114		-110.995	-100.528	-110.934	-106.214
								18.8	-104.293	-96.9542	-91.734	-101.938		-111.601	-101.535	-111.15	-106.802
								19	-104.716	-97.1397	-91.7676	-101.863		-111.601	-101.982	-110.343	-106.558
								19.2	-105.288	-97.6546	-92.0065	-102.092		-111.245	-102.103	-109.396	-105.9
								19.4	-105.647	-98.2019	-92.3237	-102.43		-111.309	-102.487	-109.045	-105.547
								19.6	-105.531	-98.4891	-92.505	-102.639		-112.432	-103.427	-109.683	-105.815
								19.8	-105.021	-98.3443	-92.5786	-102.615		-115.09	-105.052	-111.373	-106.955
								20	-104.883	-98.3443	-92.8033	-102.865		-118.062	-106.936	-113.85	-108.683
								20.2	-105.224	-98.4891	-92.8413	-103.544		-119.576	-107.959	-116.027	-109.709
								20.4	-105.747	-98.4164	-92.6902	-104.408		-121.852	-107.535	-116.42	-109.143
								20.6	-106.125	-98.4164	-92.5418	-105.114		-120.455	-105.917	-114.517	-107.576
								20.8	-106.178	-98.5624	-92.4685	-105.498		-116.833	-104.222	-112.542	-106.178
								21	-106.125	-98.8619	-92.505	-105.798		-115.863	-103.324	-112.041	-105.747
								21.2	-106.125	-99.2515	-92.6529	-106.339		-117.788	-103.414	-113.351	-106.466
								21.4	-106.143	-99.5762	-92.8033	-107.072		-120.983	-103.958	-115.494	-107.702
								21.6	-106.321	-99.9136	-93.0339	-108.002		-122.914	-104.612	-116.478	-108.683
								21.8	-106.821	-100.336	-93.2708	-109.193		-123.917	-105.209	-115.391	-109.119
								22	-107.432	-100.791	-93.5556	-110.516		-120.762	-105.209	-113.392	-108.778
								22.2	-107.829	-101.11	-93.8074	-111.405		-116.773	-104.731	-111.835	-108.068
								22.4	-108.156	-101.361	-94.0667	-111.601		-114.846	-104.568	-111.373	-107.702
								22.6	-108.85	-101.703	-94.4249	-111.601		-115.442	-105.32	-112.146	-108.068
								22.8	-109.87	-102.169	-94.8464	-111.634		-118.786	-106.878	-113.681	-108.802
								23	-110.574	-102.615	-95.0897	-110.995		-123.822	-107.702	-114.289	-108.922
								23.2	-110.842	-103.049	-95.189	-109.63		-124.027	-106.577	-113.392	-108.179
								23.4	-111.341	-103.57	-95.4938	-108.404		-120.391	-105.482	-113.073	-107.872
								23.6	-112.181	-104.237	-96.082	-108.313		-119.016	-105.697	-114.199	-108.473
								23.8	-113.639	-105.114	-96.8933	-109.37		-118.273	-106.84	-115.756	-109.269
								24	-115.239	-105.951	-97.7211	-110.903		-116.833	-108.046	-117.077	-109.816
								24.2	-115.863	-106.303	-98.2728	-111.938		-115.391	-108.754	-118.786	-110.429
								24.4	-115.239	-106.108	-98.4891	-112.076		-114.289	-108.85	-120.464	-111.119
								24.6	-114.155	-105.713	-98.4891	-112.181		-113.85	-109.094	-120.4	-111.667
								24.8	-112.69	-105.433	-98.6363	-113.639		-114.425	-109.951	-119.743	-112.324
								25	-111.277	-105.417	-99.1721	-115.598		-115.598	-110.458	-118.938	-112.653
								25.2	-110.692	-105.482	-99.4939	-114.943		-116.478	-109.816	-117.523	-112.252
								25.4	-111.088	-105.781	-99.4123	-113.556		-116.363	-108.971	-116.536	-111.535
								25.6	-112.468	-106.303	-99.3315	-112.468		-116.25	-109.045	-116.773	-111.601
								25.8	-114.244	-106.916	-99.3315	-111.535		-116.306	-109.656	-117.655	-112.111
								26	-115.598	-107.681	-99.4123	-111.119		-116.478	-109.979	-118.273	-112.288
								26.2	-116.536	-108.73	-99.7433	-111.47		-117.266	-110.286	-118.938	-112.36
								26.4	-117.077	-109.709	-100.211	-112.324		-118.562	-111.182	-120.291	-112.803
								26.6	-116.654	-110.201	-100.602	-113.392		-118.636	-112.041	-121.16	-113.073
								26.8	-115.863	-110.487	-100.867	-114.517		-117.077	-111.835	-120.22	-112.505
								27	-116.082	-111.119	-101.26	-115.756		-116.027	-111.835	-119.251	-111.903
								27.2	-117.14	-112.217	-101.809	-117.14		-116.893	-113.765	-120.64	-112.324
								27.4	-118.132	-112.995	-102.214	-117.993		-119.828	-117.393	-124.495	-113.893
								27.6	-117.856	-112.616	-102.225	-116.595		-122.248	-118.344	-128.068	-114.895
								27.8	-116.654	-111.701	-102.047	-114.379		-121.17	-115.09	-126.707	-113.85
								28	-115.494	-111.182	-101.993	-113.311		-118.938	-111.835	-122.236	-112.041
								28.2	-115.09	-111.405	-102.158	-113.514		-117.077	-109.951	-118.862	-110.574
								28.4	-115.756	-112.007	-102.51	-114.563		-115.918	-109.63	-117.077	-109.897
								28.6	-117.523	-112.69	-102.999	-116.027		-115.756	-110.995	-117.016	-110.201
								28.8	-120.696	-113.231	-103.728	-118.344		-117.856	-115.041	-118.636	-111.568
								29	-122.793	-113.807	-104.959	-121.618		-124.293	-121.873	-120.762	-113.191
								29.2	-119.828	-114.517	-106.267	-121.525		-136.25	-123.427	-123.453	-114.657
								29.4	-118.416	-114.425	-107.013	-120.229		-129.951	-121.713	-124.451	-115.494
								29.6	-117.202	-113.271	-107.131	-117.856		-136.42	-116.42	-121.23	-115.65
								29.8	-115.494	-111.938	-106.688	-115.041		-124.251	-111.568	-116.713	-114.895
								30	-114.334	-111.309	-106.249	-113.473		-118.786	-108.778	-114.067	-114.023
								30.2	-114.61	-111.734	-106.448	-113.893		-118.786	-108.024	-113.807	-114.704
								30.4	-115.918	-113.231	-107.494	-116.893		-125.224	-109.094	-115.918	-117.655
								30.6	-116.833	-114.471	-108.291	-121.618		-134.067	-111.373	-119.494	-122.51
								30.8	-117.14	-114.992	-108.336	-123.849		-125.58	-112.995	-121.577	-125.449
								31	-117.14	-115.391	-108.246	-120.934		-127.23	-112.653	-120.052	-122.081
								31.2	-117.523	-116.138	-108.382	-118.202		-125.368	-111.502	-117.924	-118.938
								31.4	-118.938	-117.329	-108.802	-117.329		-122.036	-111.057	-117.523	-118.344
								31.6	-121.629	-118.202	-109.119	-118.202		-121.29	-111.601	-119.016	-119.828
								31.8	-124.336	-117.788	-108.874	-120.446		-121.949	-112.616	-121.692	-122.147
								32	-123.363	-116.536	-108.002	-121.863		-123.073	-113.514	-123.755	-122.853
								32.2	-120.211	-115.598	-107.072	-120		-122.829	-113.85	-123.89	-120.934
								32.4	-117.993	-115.81	-106.955	-117.856		-121.361	-113.765	-123.098	-118.636
								32.6	-117.523	-117.458	-108.134	-117.589		-120.724	-114.111	-122.722	-117.458
								32.8	-118.489	-120.211	-110.487	-119.172		-120.482	-115.598	-123.073	-117.655
								33	-120.4	-123.098	-113.392	-122.534		-120.309	-118.862	-123.782	-119.172
								33.2	-121.629	-125.883	-115.598	-126.878		-120.105	-125.798	-123.917	-120.649
								33.4	-120.724	-129.269	-115.972	-128.874		-119.251	-146.161	-122.805	-118.786
								33.6	-118.711	-128.179	-114.704	-124.124		-118.636	-132.841	-122.338	-116.893
								33.8	-116.954	-122.745	-112.956	-119.016		-119.251	-134.895	-123.755	-117.14
								34	-115.863	-118.416	-111.568	-116.082		-120.584	-121.23	-124.027	-120
								34.2	-115.289	-115.703	-110.934	-115.139		-121.19	-117.077	-121.777	-125.465
								34.4	-115.756	-114.846	-111.341	-115.918		-121.19	-118.062	-121.608	-128.922
								34.6	-117.329	-115.918	-112.728	-118.202		-118.786	-121.381	-123.198	-125.177
								34.8	-119.659	-118.132	-114.425	-121.081		-117.721	-121.032	-124.524	-125.005
								35	-122.71	-119.659	-115.289	-124.852		-120.668	-126.859	-132.076	-129.979
								35.2	-122.651	-120	-114.846	-125.951		-124.687	-131.373	-134.023	-125.531
								35.4	-121.442	-120.391	-113.979	-124.394		-124.279	-126.125	-130.314	-123.491
								35.6	-120.791	-121.381	-113.152	-122.805		-121.514	-119.094	-126.614	-121.453
								35.8	-120.877	-123.261	-112.765	-121.734		-119.251	-115.442	-122.036	-119.659
								36	-121.608	-126.745	-112.879	-122.361		-118.862	-114.799	-120.857	-120.291
								36.2	-121.18	-131.701	-113.191	-126.021		-120.427	-116.193	-123.479	-123.662
								36.4	-120.63	-132.324	-113.034	-133.807		-122.534	-117.523	-131.601	-126.448
								36.6	-122.499	-132.36	-112.468	-142.418		-123.135	-117.721	-130.722	-122.817
								36.8	-123.89	-132.69	-111.938	-134.379		-125.224	-119.251	-127.766	-120.482
								37	-121.391	-128.246	-111.634	-133.034		-135.863	-125.564	-132.653	-120.455
								37.2	-119.332	-123.849	-111.405	-134.517		-125.697	-124.867	-134.425	-119.743
								37.4	-118.489	-121.483	-111.47	-128.134		-119.914	-116.25	-127.618	-117.589
								37.6	-118.273	-120.848	-112.217	-122.51		-119.332	-113.432	-130.061	-117.202
								37.8	-119.016	-121.639	-113.514	-120.364		-122.592	-114.61	-145.449	-119.659
								38	-121.3	-123.742	-114.799	-120.668		-125.849	-120.565	-129.762	-124.687
								38.2	-124.495	-126.214	-115.65	-122.125		-124.944	-134.895	-128.179	-125.917
								38.4	-127.27	-128.268	-116.027	-123.755		-124.394	-127.618	-133.556	-125.866
								38.6	-127.851	-129.551	-116.193	-125.498		-124.166	-123.375	-135.34	-126.859
								38.8	-127.19	-129.269	-115.972	-127.19		-125.73	-121.504	-131.119	-128.496
								39	-131.801	-132.432	-115.546	-128.382		-131.341	-121.82	-131.213	-132.36
								39.2	-139.412	-139.094	-115.546	-127.111		-140.382	-123.388	-130.722	-136.595
								39.4	-127.872	-131.903	-115.918	-124.761		-146.178	-125.099	-128.179	-132.841
								39.6	-125.304	-129.843	-116.536	-123.504		-132.468	-125.304	-125.036	-126.214
								39.8	-125.498	-131.437	-117.458	-123.466		-126.726	-123.809	-123.453	-122.926
								40	-126.936	-136.773	-118.862	-124.974		-125.083	-122.418	-124.495	-122.453

## Sheet: Fig1A stim power spectra
	Freq (Hz)		L stimulus	M stimulus
			in dB	in dB
	0.2		73.004	73.4393
	0.4		72.8112	73.1842
	0.6		72.518	72.795
	0.8		72.1641	72.3234
	1		71.7961	71.8319
	1.2		71.4522	71.3766
	1.4		71.145	70.9862
	1.6		70.8544	70.6504
	1.8		70.5368	70.326
	2		70.1446	69.9571
	2.2		69.6453	69.4953
	2.4		69.0368	68.9186
	2.6		68.363	68.251
	2.8		67.724	67.5813
	3		67.2547	67.0537
	3.2		67.0467	66.7898
	3.4		67.0669	66.7807
	3.6		67.1799	66.8883
	3.8		67.2471	66.9585
	4		67.1903	66.905
	4.2		66.9961	66.7191
	4.4		66.6918	66.4413
	4.6		66.3167	66.1245
	4.8		65.8995	65.8039
	5		65.4548	65.4908
	5.2		64.9986	65.1886
	5.4		64.5741	64.9139
	5.6		64.2615	64.7033
	5.8		64.1457	64.5966
	6		64.2435	64.6035
	6.2		64.4667	64.6842
	6.4		64.6738	64.7632
	6.6		64.7488	64.7674
	6.8		64.6412	64.657
	7		64.3667	64.4344
	7.2		63.9883	64.1362
	7.4		63.5851	63.8109
	7.6		63.2174	63.4973
	7.8		62.9094	63.2169
	8		62.6611	62.9847
	8.2		62.4726	62.8226
	8.4		62.3559	62.7566
	8.6		62.3249	62.7949
	8.8		62.3732	62.9063
	9		62.4585	63.0228
	9.2		62.5096	63.0652
	9.4		62.4544	62.9729
	9.6		62.2514	62.7242
	9.8		61.9113	62.3456
	10		61.503	61.9081
	10.2		61.1352	61.5043
	10.4		60.9024	61.2044
	10.6		60.8266	61.0187
	10.8		60.8482	60.9008
	11		60.8717	60.7832
	11.2		60.8163	60.6144
	11.4		60.6465	60.3828
	11.6		60.3945	60.132
	11.8		60.1713	59.9559
	12		60.1275	59.9497
	12.2		60.3403	60.1335
	12.4		60.7329	60.4305
	12.6		61.1436	60.7313
	12.8		61.4446	60.9644
	13		61.5883	61.1119
	13.2		61.5884	61.1849
	13.4		61.4842	61.1929
	13.6		61.3106	61.1314
	13.8		61.0876	60.9937
	14		60.829	60.7891
	14.2		60.5553	60.5496
	14.4		60.2986	60.32
	14.6		60.1	60.1418
	14.8		60.0044	60.0462
	15		60.0434	60.0516
	15.2		60.2056	60.1516
	15.4		60.4193	60.2998
	15.6		60.5793	60.4173
	15.8		60.5983	60.4283
	16		60.4493	60.301
	16.2		60.1841	60.0727
	16.4		59.9218	59.8443
	16.6		59.7849	59.7228
	16.8		59.8052	59.7335
	17		59.9003	59.7937
	17.2		59.9519	59.7866
	17.4		59.8907	59.6478
	17.6		59.7231	59.4006
	17.8		59.508	59.1355
	18		59.3063	58.9428
	18.2		59.1336	58.8376
	18.4		58.9579	58.7537
	18.6		58.7376	58.6087
	18.8		58.4582	58.363
	19		58.1331	58.0303
	19.2		57.7838	57.6565
	19.4		57.431	57.2998
	19.6		57.1229	57.0346
	19.8		56.9652	56.9566
	20		57.0778	57.1381
	20.2		57.4689	57.5484
	20.4		57.9921	58.0508
	20.6		58.4602	58.493
	20.8		58.7569	58.7825
	21		58.8593	58.9007
	21.2		58.8096	58.8815
	21.4		58.6758	58.78
	21.6		58.5143	58.6427
	21.8		58.3507	58.4895
	22		58.1811	58.3142
	22.2		57.9856	58.0953
	22.4		57.7419	57.8118
	22.6		57.4414	57.4606
	22.8		57.1107	57.0742
	23		56.8199	56.7275
	23.2		56.653	56.5084
	23.4		56.645	56.4557
	23.6		56.7529	56.5246
	23.8		56.8975	56.6236
	24		57.0207	56.6811
	24.2		57.1039	56.6782
	24.4		57.1535	56.645
	24.6		57.1827	56.6318
	24.8		57.2007	56.6705
	25		57.2039	56.7453
	25.2		57.1703	56.7972
	25.4		57.0682	56.7602
	25.6		56.8838	56.6045
	25.8		56.652	56.3641
	26		56.4586	56.1363
	26.2		56.3914	56.0358
	26.4		56.4669	56.1177
	26.6		56.6174	56.341
	26.8		56.754	56.6148
	27		56.827	56.8626
	27.2		56.8361	57.0433
	27.4		56.8023	57.1354
	27.6		56.7336	57.1166
	27.8		56.6098	56.9566
	28		56.3964	56.6292
	28.2		56.0737	56.136
	28.4		55.6664	55.5371
	28.6		55.2588	54.9719
	28.8		54.9777	54.6293
	29		54.9257	54.629
	29.2		55.1029	54.9153
	29.4		55.4059	55.31
	29.6		55.6995	55.641
	29.8		55.8809	55.8035
	30		55.9019	55.7621
	30.2		55.7703	55.5457
	30.4		55.5468	55.2522
	30.6		55.3338	55.0389
	30.8		55.2393	55.0577
	31		55.3196	55.3451
	31.2		55.5424	55.7883
	31.4		55.8082	56.2163
	31.6		56.0073	56.4974
	31.8		56.0637	56.5735
	32		55.9553	56.4586
	32.2		55.7185	56.228
	32.4		55.4381	55.9938
	32.6		55.2147	55.8557
	32.8		55.1148	55.8479
	33		55.1403	55.9323
	33.2		55.2426	56.0396
	33.4		55.3572	56.1077
	33.6		55.4253	56.0946
	33.8		55.4043	55.9775
	34		55.2766	55.7573
	34.2		55.0589	55.4658
	34.4		54.8025	55.1668
	34.6		54.5761	54.9346
	34.8		54.4336	54.8149
	35		54.3889	54.7988
	35.2		54.4181	54.8379
	35.4		54.4784	54.8816
	35.6		54.524	54.8984
	35.8		54.5122	54.874
	36		54.4117	54.7994
	36.2		54.2157	54.669
	36.4		53.9537	54.4879
	36.6		53.6891	54.2808
	36.8		53.4921	54.089
	37		53.4017	53.9545
	37.2		53.4138	53.9043
	37.4		53.5056	53.946
	37.6		53.6612	54.0712
	37.8		53.8673	54.2556
	38		54.094	54.4593
	38.2		54.2952	54.6373
	38.4		54.4329	54.7604
	38.6		54.5025	54.8299
	38.8		54.5369	54.8756
	39		54.5845	54.9337
	39.2		54.6743	55.0211
	39.4		54.7966	55.1266
	39.6		54.9169	55.2255
	39.8		55.0045	55.3001
	40		55.0484	55.3452
	40.2		55.0502	55.3575
	40.4		55.0082	55.3252
	40.6		54.9106	55.2313
	40.8		54.7454	55.0671
	41		54.5141	54.8412
	41.2		54.2375	54.5728
	41.4		53.9462	54.2758
	41.6		53.666	53.953
	41.8		53.4129	53.6118
	42		53.2009	53.2854
	42.2		53.051	53.0329
	42.4		52.9924	52.9124
	42.6		53.0591	52.9553
	42.8		53.275	53.1609
	43		53.6238	53.4968
	43.2		54.0263	53.8869
	43.4		54.3581	54.2171
	43.6		54.4991	54.3706
	43.8		54.3758	54.2704
	44		53.9874	53.9094
	44.2		53.4261	53.3743
	44.4		52.8786	52.8526
	44.6		52.5519	52.5657
	44.8		52.5239	52.612
	45		52.6938	52.8955
	45.2		52.9122	53.2493
	45.4		53.1005	53.5655
	45.6		53.255	53.8113
	45.8		53.3898	53.9855
	46		53.4868	54.0778
	46.2		53.4915	54.06
	46.4		53.3486	53.9047
	46.6		53.0451	53.6158
	46.8		52.6381	53.2486
	47		52.253	52.9055
	47.2		52.0276	52.6892
	47.4		52.0137	52.6346
	47.6		52.1378	52.6872
	47.8		52.2708	52.7519
	48		52.3153	52.7543
	48.2		52.2402	52.6676
	48.4		52.0793	52.5171
	48.6		51.9177	52.3743
	48.8		51.8629	52.3366
	49		51.9874	52.474
	49.2		52.2745	52.7696
	49.4		52.6252	53.1199
	49.6		52.9215	53.3999
	49.8		53.0832	53.5263
	50		53.0888	53.4813
	50.2		52.9687	53.3075
	50.4		52.7844	53.0827
	50.6		52.5981	52.8818
	50.8		52.445	52.7415
	51		52.3246	52.6555
	51.2		52.2142	52.598
	51.4		52.0906	52.547
	51.6		51.9492	52.4943
	51.8		51.8176	52.449
	52		51.7526	52.4346
	52.2		51.8086	52.4773
	52.4		51.9906	52.5838
	52.6		52.2422	52.7311
	52.8		52.4859	52.883
	53		52.6728	53.0162
	53.2		52.7978	53.1308
	53.4		52.8804	53.2333
	53.6		52.9298	53.3097
	53.8		52.922	53.315
	54		52.8074	53.1901
	54.2		52.5411	52.8936
	54.4		52.1176	52.4316
	54.6		51.5959	51.8775
	54.8		51.1005	51.3666
	55		50.7723	51.0398
	55.2		50.6771	50.952
	55.4		50.7642	51.0414
	55.6		50.9246	51.1945
	55.8		51.0677	51.3186
	56		51.1495	51.3664
	56.2		51.1676	51.3359
	56.4		51.1503	51.2668
	56.6		51.1409	51.2259
	56.8		51.1708	51.2666
	57		51.2339	51.3833
	57.2		51.2878	51.5096
	57.4		51.2835	51.5656
	57.6		51.1968	51.5071
	57.8		51.0422	51.3458
	58		50.8667	51.1419
	58.2		50.731	50.977
	58.4		50.6844	50.9123
	58.6		50.7431	50.9559
	58.8		50.883	51.0633
	59		51.0504	51.1696
	59.2		51.1845	51.2236
	59.4		51.2376	51.2054
	59.6		51.1881	51.1266
	59.8		51.0469	51.0218
	60		50.8554	50.934
	60.2		50.6717	50.899
	60.4		50.5416	50.9297
	60.6		50.4702	51.0079
	60.8		50.4194	51.0892
	61		50.3356	51.1184
	61.2		50.1824	51.0491
	61.4		49.9565	50.8561
	61.6		49.6864	50.5418
	61.8		49.4185	50.1356
	62		49.2013	49.6931
	62.2		49.0789	49.2984
	62.4		49.0908	49.0644
	62.6		49.2641	49.0995
	62.8		49.5874	49.4292
	63		49.9914	49.9473
	63.2		50.3697	50.4772
	63.4		50.6254	50.8692
	63.6		50.7045	51.0452
	63.8		50.6044	50.9944
	64		50.362	50.7517
	64.2		50.0308	50.3757
	64.4		49.6596	49.9357
	64.6		49.2955	49.519
	64.8		49.0135	49.247
	65		48.9291	49.2474
	65.2		49.1304	49.5537
	65.4		49.5729	50.0433
	65.6		50.0844	50.5176
	65.8		50.479	50.8156
	66		50.6411	50.8589
	66.2		50.5448	50.6523
	66.4		50.2523	50.2811
	66.6		49.9061	49.9013
	66.8		49.6755	49.679
	67		49.6433	49.676
	67.2		49.736	49.801
	67.4		49.7966	49.8992
	67.6		49.7011	49.8605
	67.8		49.4119	49.6599
	68		48.979	49.3486
	68.2		48.5155	49.0203
	68.4		48.1427	48.7587
	68.6		47.92	48.5892
	68.8		47.8251	48.4793
	69		47.8087	48.3882
	69.2		47.8532	48.3119
	69.4		47.9722	48.2838
	69.6		48.1668	48.3354
	69.8		48.3954	48.4556
	70		48.5929	48.5929
	70.2		48.713	48.6979
	70.4		48.7544	48.762
	70.6		48.7542	48.8186
	70.8		48.7537	48.9059
	71		48.7621	49.0211
	71.2		48.7514	49.1132
	71.4		48.6917	49.1259
	71.6		48.5948	49.0523
	71.8		48.5265	48.9572
	72		48.5624	48.9406
	72.2		48.7129	49.0497
	72.4		48.8988	49.224
	72.6		49.013	49.3469
	72.8		48.9987	49.3387
	73		48.8824	49.2072
	73.2		48.7523	49.0352
	73.4		48.6837	48.9131
	73.6		48.6634	48.8567
	73.8		48.5976	48.7987
	74		48.4002	48.6665
	74.2		48.08	48.4664
	74.4		47.7711	48.299
	74.6		47.6606	48.2844
	74.8		47.8126	48.4388
	75		48.0882	48.6453
	75.2		48.283	48.7549
	75.4		48.2774	48.6838
	75.6		48.078	48.4433
	75.8		47.7954	48.1252
	76		47.5772	47.8507
	76.2		47.5029	47.6931
	76.4		47.53	47.6345
	76.6		47.562	47.6112
	76.8		47.5524	47.5923
	77		47.5394	47.6077
	77.2		47.5987	47.7056
	77.4		47.7578	47.8888
	77.6		47.9585	48.0991
	77.8		48.1056	48.2616
	78		48.1354	48.3314
	78.2		48.0456	48.3059
	78.4		47.8874	48.2105
	78.6		47.7347	48.08
	78.8		47.6408	47.9437
	79		47.6055	47.815
	79.2		47.5808	47.687
	79.4		47.5141	47.5419
	79.6		47.3944	47.3771
	79.8		47.2701	47.2246
	80		47.2164	47.1398
	80.2		47.2693	47.1558
	80.4		47.3912	47.2511
	80.6		47.5119	47.3731
	80.8		47.5914	47.4865
	81		47.6368	47.5915
	81.2		47.6753	47.7034
	81.4		47.7194	47.8258
	81.6		47.7638	47.9462
	81.8		47.8051	48.0502
	82		47.8512	48.1277
	82.2		47.9031	48.164
	82.4		47.9352	48.1335
	82.6		47.9049	48.0107
	82.8		47.7878	47.7967
	83		47.6101	47.5414
	83.2		47.4502	47.3399
	83.4		47.3924	47.2825
	83.6		47.4586	47.3861
	83.8		47.5876	47.5791
	84		47.6912	47.7625
	84.2		47.7195	47.8739
	84.4		47.6806	47.9042
	84.6		47.614	47.8741
	84.8		47.5473	47.8021
	85		47.477	47.6897
	85.2		47.3881	47.5346
	85.4		47.2836	47.3522
	85.6		47.1839	47.1732
	85.8		47.0973	47.0183
	86		47.0022	46.8786
	86.2		46.8705	46.7327
	86.4		46.7083	46.5825
	86.6		46.5677	46.4678
	86.8		46.5097	46.4371
	87		46.5467	46.503
	87.2		46.6311	46.631
	87.4		46.7005	46.7715
	87.6		46.7281	46.8956
	87.8		46.736	47.0028
	88		46.7695	47.1041
	88.2		46.8533	47.1995
	88.4		46.9626	47.2673
	88.6		47.0338	47.2715
	88.8		47.0067	47.183
	89		46.863	47.0014
	89.2		46.6431	46.7642
	89.4		46.4284	46.5358
	89.6		46.2887	46.3711
	89.8		46.2281	46.2809
	90		46.1919	46.2353
	90.2		46.1314	46.2063
	90.4		46.0606	46.2074
	90.6		46.054	46.2876
	90.8		46.1746	46.4797
	91		46.392	46.7452
	91.2		46.5863	46.9825
	91.4		46.6332	47.0882
	91.6		46.483	47.0162
	91.8		46.2002	46.8074
	92		45.9545	46.5854
	92.2		45.9209	46.4894
	92.4		46.1202	46.5618
	92.6		46.4025	46.7148
	92.8		46.6034	46.8275
	93		46.6637	46.8532
	93.2		46.6383	46.8421
	93.4		46.6329	46.8829
	93.6		46.7047	47.0053
	93.8		46.8081	47.1401
	94		46.8435	47.1825
	94.2		46.7462	47.0795
	94.4		46.5356	46.8714
	94.6		46.3071	46.6712
	94.8		46.1692	46.5831
	95		46.1583	46.6132
	95.2		46.2183	46.6726
	95.4		46.2651	46.6668
	95.6		46.2576	46.5652
	95.8		46.2099	46.4048
	96		46.157	46.2473
	96.2		46.1083	46.1234
	96.4		46.0341	46.0135
	96.6		45.894	45.8803
	96.8		45.6769	45.7158
	97		45.4184	45.5561
	97.2		45.1812	45.4525
	97.4		45.0119	45.4253
	97.6		44.913	45.4492
	97.8		44.8646	45.4868
	98		44.8725	45.5326
	98.2		44.9848	45.6226
	98.4		45.2477	45.8004
	98.6		45.6384	46.0638
	98.8		46.0536	46.3466
	99		46.369	46.5545
	99.2		46.5047	46.6176
	99.4		46.4605	46.529
	99.6		46.3262	46.3632
	99.8		46.253	46.2611
	100		46.3596	46.3506
	100.2		46.6266	46.6362
	100.4		46.9095	46.986
	100.6		47.0496	47.2316
	100.8		46.9524	47.256
	101		46.6083	47.0206
	101.2		46.0953	46.568
	101.4		45.5707	46.0241
	101.6		45.2173	45.5766
	101.8		45.136	45.3902
	102		45.2906	45.5027
	102.2		45.5774	45.8244
	102.4		45.9101	46.2285
	102.6		46.23	46.6082
	102.8		46.4821	46.8797
	103		46.6076	46.9753
	103.2		46.5608	46.8501
	103.4		46.3282	46.4958
	103.6		45.942	45.959
	103.8		45.4815	45.3578
	104		45.058	44.873
	104.2		44.7737	44.6716
	104.4		44.6731	44.7919
	104.6		44.7313	45.1285
	104.8		44.8906	45.5356
	105		45.0984	45.9087
	105.2		45.3142	46.1936
	105.4		45.5005	46.3673
	105.6		45.6248	46.4259
	105.8		45.6768	46.3853
	106		45.6834	46.2826
	106.2		45.701	46.1682
	106.4		45.7792	46.0873
	106.6		45.9226	46.0622
	106.8		46.0866	46.0887
	107		46.2099	46.1428
	107.2		46.2467	46.1893
	107.4		46.1803	46.1905
	107.6		46.0231	46.121
	107.8		45.8131	45.9836
	108		45.6065	45.8169
	108.2		45.4628	45.6858
	108.4		45.4211	45.6501
	108.6		45.4816	45.7277
	108.8		45.605	45.8792
	109		45.7307	46.0279
	109.2		45.8032	46.0979
	109.4		45.7935	46.0494
	109.6		45.7105	45.8981
	109.8		45.5958	45.7135
	110		45.5001	45.5831
	110.2		45.4498	45.5519
	110.4		45.4309	45.5888
	110.6		45.4013	45.6168
	110.8		45.3182	45.5691
	111		45.161	45.423
	111.2		44.9498	45.2099
	111.4		44.7578	45.0151
	111.6		44.6999	44.958
	111.8		44.8684	45.1319
	112		45.2514	45.5282
	112.2		45.7327	46.0337
	112.4		46.1736	46.5072
	112.6		46.4828	46.8485
	112.8		46.6312	47.0183
	113		46.6395	47.0292
	113.2		46.5542	46.9274
	113.4		46.4188	46.7692
	113.6		46.2515	46.5955
	113.8		46.0436	46.4201
	114		45.786	46.2407
	114.2		45.4998	46.0603
	114.4		45.2442	45.8975
	114.6		45.0847	45.7751
	114.8		45.0447	45.7014
	115		45.0916	45.6653
	115.2		45.1714	45.6494
	115.4		45.2487	45.6445
	115.6		45.3187	45.6549
	115.8		45.3959	45.6956
	116		45.4987	45.7861
	116.2		45.6332	45.9342
	116.4		45.7792	46.1164
	116.6		45.8871	46.2715
	116.8		45.8928	46.322
	117		45.747	46.2092
	117.2		45.4442	45.9238
	117.4		45.0405	45.5242
	117.6		44.6496	45.1299
	117.8		44.3953	44.8705
	118		44.3335	44.8023
	118.2		44.4161	44.8743
	118.4		44.5376	44.9832
	118.6		44.6028	45.0452
	118.8		44.5615	45.0246
	119		44.4192	44.934
	119.2		44.2434	44.8288
	119.4		44.1507	44.7934
	119.6		44.2433	44.898
	119.8		44.5207	45.1434
	120		44.8719	45.4514
	120.2		45.161	45.7172
	120.4		45.3059	45.8681
	120.6		45.2977	45.8834
	120.8		45.1805	45.7821
	121		45.0121	45.5936
	121.2		44.8228	45.332
	121.4		44.6035	44.9946
	121.6		44.3422	44.5947
	121.8		44.0847	44.2103
	122		43.9639	43.9998
	122.2		44.1229	44.1102
	122.4		44.5596	44.5183
	122.6		45.0951	45.0257
	122.8		45.516	45.4165
	123		45.6903	45.5655
	123.2		45.5862	45.4474
	123.4		45.2535	45.1149
	123.6		44.8011	44.6733
	123.8		44.3627	44.247
	124		44.045	43.9374
	124.2		43.8873	43.7959
	124.4		43.8668	43.8228
	124.6		43.9361	43.9812
	124.8		44.0575	44.2148
	125		44.2163	44.4732
	125.2		44.414	44.7299
	125.4		44.6471	44.9792
	125.6		44.8898	45.2153
	125.8		45.0992	45.418
	126		45.2397	45.5599
	126.2		45.3021	45.6254
	126.4		45.3022	45.621
	126.6		45.2616	45.5674
	126.8		45.1884	45.4822
	127		45.0756	45.37
	127.2		44.9189	45.229
	127.4		44.7349	45.0672
	127.6		44.5587	44.9069
	127.8		44.419	44.7704
	128		44.3122	44.6583
	128.2		44.2021	44.5442
	128.4		44.0466	44.3918
	128.6		43.8268	44.1808
	128.8		43.5575	43.9228
	129		43.2779	43.6585
	129.2		43.0304	43.4403
	129.4		42.8464	43.3095
	129.6		42.7467	43.28
	129.8		42.747	43.3383
	130		42.8509	43.4532
	130.2		43.0316	43.5871
	130.4		43.2315	43.7062
	130.6		43.3857	43.7874
	130.8		43.4528	43.8206
	131		43.4285	43.8059
	131.2		43.3401	43.7478
	131.4		43.2293	43.6557
	131.6		43.1363	43.5513
	131.8		43.0958	43.4773
	132		43.1343	43.487
	132.2		43.2579	43.6115
	132.4		43.4372	43.8287
	132.6		43.6138	44.0715
	132.8		43.7282	44.2679
	133		43.7462	44.3725
	133.2		43.6669	44.3725
	133.4		43.5153	44.2795
	133.6		43.3342	44.1214
	133.8		43.1817	43.9457
	134		43.1248	43.8211
	134.2		43.2065	43.814
	134.4		43.4037	43.9376
	134.6		43.6239	44.122
	134.8		43.7561	44.2483
	135		43.7252	44.2108
	135.2		43.5189	43.9586
	135.4		43.1916	43.5136
	135.6		42.8527	42.9806
	135.8		42.6266	42.5332
	136		42.5864	42.334
	136.2		42.7059	42.4113
	136.4		42.881	42.6359
	136.6		42.9933	42.8301
	136.8		42.9594	42.8655
	137		42.7511	42.6899
	137.2		42.4033	42.3235
	137.4		42.0137	41.8566
	137.6		41.7191	41.4458
	137.8		41.6311	41.2694
	138		41.7687	41.4246
	138.2		42.0558	41.852
	138.4		42.3834	42.3868
	138.6		42.663	42.8677
	138.8		42.8482	43.1954
	139		42.9349	43.337
	139.2		42.9495	43.3107
	139.4		42.9243	43.1624
	139.6		42.8681	42.9373
	139.8		42.7594	42.6607
	140		42.5743	42.3444
	140.2		42.3306	42.0222
	140.4		42.1091	41.7744
	140.6		42.0143	41.6935
	140.8		42.0866	41.797
	141		42.2596	41.9903
	141.2		42.42	42.1376
	141.4		42.4915	42.1528
	141.6		42.463	42.0345
	141.8		42.3696	41.851
	142		42.2553	41.6917
	142.2		42.1434	41.6053
	142.4		42.0288	41.57
	142.6		41.8902	41.5228
	142.8		41.7091	41.4133
	143		41.489	41.2396
	143.2		41.2704	41.056
	143.4		41.1264	40.9514
	143.6		41.1242	40.9969
	143.8		41.2709	41.1951
	144		41.5051	41.4824
	144.2		41.7456	41.7791
	144.4		41.9396	42.0299
	144.6		42.075	42.212
	144.8		42.1658	42.3259
	145		42.2349	42.3869
	145.2		42.2997	42.4173
	145.4		42.3555	42.4279
	145.6		42.3629	42.3981
	145.8		42.2537	42.2728
	146		41.9618	41.9911
	146.2		41.4681	41.5294
	146.4		40.8417	40.9384
	146.6		40.2518	40.3523
	146.8		39.8929	39.9374
	147		39.8379	39.7882
	147.2		39.9978	39.8757
	147.4		40.2431	40.1048
	147.6		40.4992	40.3832
	147.8		40.7368	40.6387
	148		40.9379	40.8211
	148.2		41.089	40.9123
	148.4		41.1936	40.936
	148.6		41.2745	40.9468
	148.8		41.3557	40.9968
	149		41.4381	41.0977
	149.2		41.4926	41.2103
	149.4		41.478	41.2714
	149.6		41.3715	41.2361
	149.8		41.1983	41.1133
	150		41.0395	40.9755
	150.2		40.9929	40.9205
	150.4		41.0891	40.9889
	150.6		41.2489	41.1175
	150.8		41.3412	41.1893
	151		41.2718	41.1199
	151.2		41.0281	40.901
	151.4		40.6778	40.596
	151.6		40.3365	40.3048
	151.8		40.1087	40.1132
	152		40.0353	40.0552
	152.2		40.0901	40.1106
	152.4		40.2163	40.2278
	152.6		40.3596	40.3474
	152.8		40.4825	40.4222
	153		40.5667	40.4292
	153.2		40.6079	40.3704
	153.4		40.5998	40.2578
	153.6		40.5177	40.0931
	153.8		40.3194	39.8582
	154		39.9685	39.5287
	154.2		39.4718	39.1037
	154.4		38.9106	38.633
	154.6		38.4348	38.2164
	154.8		38.1775	37.9553
	155		38.1439	37.8814
	155.2		38.2165	37.9375
	155.4		38.2671	38.0312
	155.6		38.2291	38.0909
	155.8		38.0982	38.0859
	156		37.9127	38.0285
	156.2		37.746	37.9758
	156.4		37.6901	38.0104
	156.6		37.7989	38.1824
	156.8		38.0289	38.4544
	157		38.2587	38.7191
	157.2		38.3707	38.8695
	157.4		38.3092	38.8488
	157.6		38.0898	38.6587
	157.8		37.7799	38.3478
	158		37.4676	37.9924
	158.2		37.225	37.6734
	158.4		37.0815	37.4478
	158.6		37.0242	37.3306
	158.8		37.0251	37.3039
	159		37.0722	37.3438
	159.2		37.1719	37.4313
	159.4		37.3195	37.5397
	159.6		37.4707	37.622
	159.8		37.5498	37.6244
	160		37.4871	37.512
	160.2		37.2506	37.2852
	160.4		36.8567	36.974
	160.6		36.3683	36.6225
	160.8		35.8844	36.2762
	161		35.5139	35.9784
	161.2		35.325	35.7611
	161.4		35.3048	35.6276
	161.6		35.3789	35.5505
	161.8		35.4731	35.4959
	162		35.5499	35.4472
	162.2		35.5949	35.3977
	162.4		35.5844	35.3244
	162.6		35.4732	35.1786
	162.8		35.2129	34.9064
	163		34.7801	34.4811
	163.2		34.1995	33.9248
	163.4		33.5558	33.3171
	163.6		32.9816	32.7817
	163.8		32.5972	32.4292
	164		32.4206	32.2742
	164.2		32.3501	32.2175
	164.4		32.2472	32.1221
	164.6		32.0187	31.8935
	164.8		31.6325	31.4985
	165		31.0888	30.9407
	165.2		30.3865	30.2268
	165.4		29.5103	29.3514
	165.6		28.4414	28.3038
	165.8		27.1725	27.0809
	166		25.7143	25.6891
	166.2		24.1177	24.1606
	166.4		22.5765	22.6497
	166.6		21.5946	21.6195
	166.8		21.7575	21.7029
	167		22.9582	22.8897
	167.2		24.5774	24.5409
	167.4		26.1843	26.1682
	167.6		27.6014	27.5712
	167.8		28.7798	28.7052
	168		29.7352	29.6056
	168.2		30.5071	30.3388
	168.4		31.1222	30.95
	168.6		31.5786	31.4336
	168.8		31.8654	31.7538
	169		31.9999	31.8993
	169.2		32.0552	31.9278
	169.4		32.1536	31.9728
	169.6		32.4135	32.1839
	169.8		32.8728	32.6206
	170		33.4635	33.2069
	170.2		34.0648	33.8025
	170.4		34.5708	34.295
	170.6		34.9252	34.6361
	170.8		35.1231	34.8365
	171		35.1944	34.9421
	171.2		35.1797	35.003
	171.4		35.1094	35.0476
	171.6		35.0019	35.0821
	171.8		34.8829	35.1137
	172		34.8056	35.1705
	172.2		34.8476	35.2958
	172.4		35.0701	35.5176
	172.6		35.4653	35.8233
	172.8		35.9465	36.1639
	173		36.3954	36.4805
	173.2		36.7174	36.7271
	173.4		36.8687	36.8787
	173.6		36.8578	36.9296
	173.8		36.7322	36.8907
	174		36.5585	36.7883
	174.2		36.4001	36.6655
	174.4		36.2997	36.5754
	174.6		36.2735	36.563
	174.8		36.3156	36.6461
	175		36.4127	36.8144
	175.2		36.5602	37.0453
	175.4		36.7615	37.3131
	175.6		37.0044	37.5823
	175.8		37.2403	37.8017
	176		37.3954	37.9151
	176.2		37.4102	37.8849
	176.4		37.2749	37.7135
	176.6		37.0457	37.4517
	176.8		36.8299	37.1899
	177		36.7338	37.0194
	177.2		36.7932	36.9777
	177.4		36.9533	37.0226
	177.6		37.1148	37.0665
	177.8		37.194	37.0379
	178		37.1593	36.9245
	178.2		37.0487	36.7859
	178.4		36.9722	36.7315
	178.6		37.0701	36.8583
	178.8		37.4134	37.1803
	179		37.9343	37.6227
	179.2		38.4822	38.0792
	179.4		38.927	38.4685
	179.6		39.2077	38.7529
	179.8		39.3281	38.9325
	180		39.3318	39.0295
	180.2		39.2724	39.0697
	180.4		39.1871	39.0682
	180.6		39.0867	39.0281
	180.8		38.9679	38.9511
	181		38.8361	38.851
	181.2		38.7228	38.7597
	181.4		38.6846	38.7237
	181.6		38.7779	38.788
	181.8		39.0142	38.9688
	182		39.334	39.2286
	182.2		39.6301	39.4834
	182.4		39.8023	39.6426
	182.6		39.8032	39.6565
	182.8		39.6635	39.5468
	183		39.4901	39.4074
	183.2		39.4156	39.3525
	183.4		39.4991	39.4261
	183.6		39.6753	39.562
	183.8		39.8225	39.6491
	184		39.8621	39.6222
	184.2		39.7971	39.4982
	184.4		39.6883	39.3532
	184.6		39.596	39.261
	184.8		39.5303	39.2344
	185		39.4532	39.2237
	185.2		39.3243	39.1651
	185.4		39.1326	39.0224
	185.6		38.8924	38.7938
	185.8		38.6191	38.5021
	186		38.326	38.1945
	186.2		38.0594	37.957
	186.4		37.9334	37.9116
	186.6		38.0839	38.1482
	186.8		38.5318	38.6318
	187		39.1315	39.2127
	187.2		39.69	39.7338
	187.4		40.0849	40.1056
	187.6		40.2878	40.3135
	187.8		40.3359	40.3921
	188		40.2943	40.393
	188.2		40.2209	40.3569
	188.4		40.1444	40.298
	188.6		40.0618	40.2066
	188.8		39.9492	40.0609
	189		39.7792	39.8421
	189.2		39.5407	39.5502
	189.4		39.2613	39.2201
	189.6		39.0147	38.9255
	189.8		38.8902	38.7529
	190		38.9305	38.7464
	190.2		39.0981	38.8729
	190.4		39.3123	39.0478
	190.6		39.5072	39.1904
	190.8		39.655	39.262
	191		39.7588	39.2767
	191.2		39.8394	39.2913
	191.4		39.9196	39.3675
	191.6		40.0046	39.5165
	191.8		40.0679	39.6765
	192		40.0618	39.7533
	192.2		39.9555	39.6876
	192.4		39.7735	39.4996
	192.6		39.605	39.2933
	192.8		39.5561	39.206
	193		39.6649	39.3124
	193.2		39.8713	39.5738
	193.4		40.0783	39.8931
	193.6		40.2251	40.1935
	193.8		40.3041	40.4402
	194		40.3343	40.6175
	194.2		40.3268	40.7012
	194.4		40.2678	40.6531
	194.6		40.1291	40.4365
	194.8		39.8917	40.0414
	195		39.5686	39.5117
	195.2		39.2188	38.9662
	195.4		38.9452	38.5851
	195.6		38.8582	38.5208
	195.8		39.0074	38.7787
	196		39.3353	39.2141
	196.2		39.7112	39.6446
	196.4		40.0056	39.9358
	196.6		40.1383	40.0211
	196.8		40.0936	39.9006
	197		39.9196	39.6483
	197.2		39.7197	39.4163
	197.4		39.6204	39.39
	197.6		39.7066	39.663
	197.8		39.9647	40.1501
	198		40.2942	40.6636
	198.2		40.5728	41.0442
	198.4		40.7124	41.2154
	198.6		40.6808	41.1809
	198.8		40.5048	41.0082
	199		40.2629	40.806
	199.2		40.0589	40.6823
	199.4		39.9756	40.6919
	199.6		40.0321	40.8143
	199.8		40.1835	40.9814
	200		40.3565	41.1201
	200.2		40.4835	41.1768
	200.4		40.5194	41.1236
	200.6		40.4473	40.9596
	200.8		40.2836	40.7147
	201		40.0766	40.4498
	201.2		39.8923	40.2412
	201.4		39.7837	40.1429
	201.6		39.7651	40.1532
	201.8		39.813	40.2235
	202		39.8905	40.299
	202.2		39.9637	40.3503
	202.4		40.0011	40.3705
	202.6		39.9716	40.355
	202.8		39.855	40.2922
	203		39.6615	40.1751
	203.2		39.4414	40.0189
	203.4		39.2655	39.8637
	203.6		39.1857	39.7558
	203.8		39.2089	39.7245
	204		39.3154	39.7775
	204.2		39.4887	39.9094
	204.4		39.7179	40.1056
	204.6		39.9779	40.3365
	204.8		40.2237	40.5606
	205		40.413	40.7423
	205.2		40.5333	40.8711
	205.4		40.6118	40.9656
	205.6		40.6977	41.0592
	205.8		40.827	41.1763
	206		40.9956	41.3167
	206.2		41.1664	41.4606
	206.4		41.3011	41.5857
	206.6		41.383	41.6786
	206.8		41.4161	41.7321
	207		41.4069	41.7367
	207.2		41.3508	41.6805
	207.4		41.2365	41.5583
	207.6		41.0609	41.3794
	207.8		40.8384	41.1628
	208		40.594	40.9209
	208.2		40.3509	40.6533
	208.4		40.1261	40.3609
	208.6		39.9368	40.0677
	208.8		39.8046	39.8251
	209		39.7531	39.6899
	209.2		39.8093	39.7013
	209.4		40.0028	39.8778
	209.6		40.3426	40.2104
	209.8		40.7759	40.6388
	210		41.1842	41.0468
	210.2		41.4323	41.3033
	210.4		41.4239	41.3128
	210.6		41.1334	41.0477
	210.8		40.626	40.5684
	211		40.0685	40.0374
	211.2		39.6836	39.6835
	211.4		39.6053	39.6627
	211.6		39.7745	39.9323
	211.8		40.0338	40.3246
	212		40.2764	40.7024
	212.2		40.4817	41.0121
	212.4		40.6636	41.2475
	212.6		40.8111	41.4011
	212.8		40.8722	41.4454
	213		40.7878	41.3493
	213.2		40.537	41.1105
	213.4		40.1676	40.7779
	213.6		39.7974	40.4491
	213.8		39.5649	40.2278
	214		39.5383	40.1624
	214.2		39.6659	40.2193
	214.4		39.8294	40.3168
	214.6		39.9265	40.3769
	214.8		39.9112	40.3546
	215		39.7981	40.251
	215.2		39.6566	40.1208
	215.4		39.5917	40.0629
	215.6		39.6941	40.1707
	215.8		39.9755	40.458
	216		40.3525	40.8375
	216.2		40.7033	41.1809
	216.4		40.9336	41.3904
	216.6		41.0069	41.4293
	216.8		40.9423	41.3195
	217		40.7948	41.1248
	217.2		40.6277	40.9216
	217.4		40.4843	40.7664
	217.6		40.3754	40.6755
	217.8		40.2869	40.6337
	218		40.198	40.6169
	218.2		40.0988	40.6102
	218.4		40.0053	40.6142
	218.6		39.9618	40.6413
	218.8		40.0178	40.706
	219		40.1883	40.813
	219.2		40.4356	40.9531
	219.4		40.6959	41.1096
	219.6		40.9206	41.2698
	219.8		41.0952	41.4288
	220		41.227	41.5801
	220.2		41.319	41.701
	220.4		41.3509	41.7486
	220.6		41.2813	41.6704
	220.8		41.0679	41.4264
	221		40.697	41.0145
	221.2		40.2108	40.4926
	221.4		39.7212	39.9849
	221.6		39.3774	39.64
	221.8		39.2729	39.5388
	222		39.3728	39.6371
	222.2		39.558	39.8182
	222.4		39.7233	39.9778
	222.6		39.8218	40.0613
	222.8		39.858	40.062
	223		39.8643	40.0144
	223.2		39.88	39.9802
	223.4		39.9305	40.0166
	223.6		40.0126	40.134
	223.8		40.0942	40.2832
	224		40.1328	40.3896
	224.2		40.0999	40.3985
	224.4		39.9954	40.3007
	224.6		39.8501	40.1337
	224.8		39.7156	39.9675
	225		39.6472	39.8756
	225.2		39.6813	39.897
	225.4		39.8173	40.014
	225.6		40.0146	40.1649
	225.8		40.2079	40.2823
	226		40.3325	40.3236
	226.2		40.3465	40.2839
	226.4		40.2456	40.1925
	226.6		40.0679	40.1003
	226.8		39.8816	40.0582
	227		39.7505	40.0927
	227.2		39.6925	40.191
	227.4		39.6706	40.3061
	227.6		39.6244	40.3788
	227.8		39.5112	40.3596
	228		39.3242	40.2214
	228.2		39.0891	39.9636
	228.4		38.848	39.6093
	228.6		38.6444	39.2037
	228.8		38.5163	38.815
	229		38.4993	38.5405
	229.2		38.6257	38.4925
	229.4		38.9056	38.7365
	229.6		39.2991	39.2182
	229.8		39.7159	39.7813
	230		40.0523	40.2602
	230.2		40.2315	40.5477
	230.4		40.2244	40.6042
	230.6		40.047	40.4427
	230.8		39.7464	40.11
	231		39.3811	39.6774
	231.2		39.013	39.2431
	231.4		38.7193	38.9379
	231.6		38.6037	38.8944
	231.8		38.7562	39.1591
	232		39.1635	39.6329
	232.2		39.6845	40.1328
	232.4		40.1361	40.4961
	232.6		40.3833	40.6289
	232.8		40.374	40.5121
	233		40.1442	40.2018
	233.2		39.8175	39.831
	233.4		39.5676	39.5714
	233.6		39.511	39.5268
	233.8		39.6084	39.6472
	234		39.7091	39.7846
	234.2		39.6769	39.8138
	234.4		39.46	39.6906
	234.6		39.0926	39.4451
	234.8		38.6667	39.1476
	235		38.2854	38.8695
	235.2		38.014	38.6527
	235.4		37.8649	38.5048
	235.6		37.8244	38.4167
	235.8		37.8826	38.3817
	236		38.0337	38.4021
	236.2		38.2555	38.4794
	236.4		38.501	38.5988
	236.6		38.7137	38.7269
	236.8		38.8549	38.831
	237		38.9225	38.9064
	237.2		38.9488	38.9838
	237.4		38.9744	39.1004
	237.6		39.012	39.2537
	237.8		39.035	39.3888
	238		39.0065	39.4402
	238.2		38.9268	39.3897
	238.4		38.8559	39.2959
	238.6		38.8792	39.2659
	238.8		39.0275	39.3669
	239		39.2343	39.5557
	239.2		39.387	39.7149
	239.4		39.4129	39.7512
	239.6		39.3243	39.6556
	239.8		39.2052	39.5014
	240		39.1434	39.3854
	240.2		39.146	39.3436
	240.4		39.1285	39.3224
	240.6		38.9945	39.2426
	240.8		38.7271	39.0868
	241		38.4288	38.9298
	241.2		38.2757	38.8866
	241.4		38.3687	39.0018
	241.6		38.6212	39.1956
	241.8		38.845	39.3332
	242		38.9028	39.3214
	242.2		38.7712	39.1487
	242.4		38.5307	38.8781
	242.6		38.3138	38.6109
	242.8		38.2168	38.4285
	243		38.2312	38.3464
	243.2		38.2782	38.3271
	243.4		38.3013	38.3356
	243.6		38.3166	38.3772
	243.8		38.3863	38.4824
	244		38.5445	38.6621
	244.2		38.7507	38.88
	244.4		38.9194	39.0717
	244.6		38.9828	39.1842
	244.8		38.9291	39.1985
	245		38.8014	39.1305
	245.2		38.6703	39.0164
	245.4		38.5903	38.8929
	245.6		38.5641	38.7781
	245.8		38.5462	38.6641
	246		38.4854	38.5313
	246.2		38.371	38.3759
	246.4		38.2513	38.23
	246.6		38.2045	38.1492
	246.8		38.273	38.1698
	247		38.4215	38.2742
	247.2		38.5721	38.4098
	247.4		38.6713	38.5364
	247.6		38.7202	38.6507
	247.8		38.7544	38.7715
	248		38.8035	38.9085
	248.2		38.8703	39.0502
	248.4		38.9425	39.176
	248.6		39.0141	39.2722
	248.8		39.0836	39.33
	249		39.135	39.3337
	249.2		39.1331	39.2592
	249.4		39.0476	39.0936
	249.6		38.8893	38.864
	249.8		38.7269	38.6505
	250		38.654	38.5549
	250.2		38.7144	38.6263
	250.4		38.8602	38.8172
	250.6		38.9975	39.0279
	250.8		39.0622	39.1814
	251		39.0512	39.2538
	251.2		39.0005	39.2578
	251.4		38.9424	39.211
	251.6		38.8809	39.1188
	251.8		38.8056	38.9821
	252		38.7188	38.8154
	252.2		38.6394	38.6482
	252.4		38.5765	38.5042
	252.6		38.5087	38.3799
	252.8		38.4014	38.2533
	253		38.2481	38.1166
	253.2		38.0953	38
	253.4		38.0182	37.9572
	253.6		38.0555	38.0184
	253.8		38.169	38.1586
	254		38.2776	38.3185
	254.2		38.3268	38.4522
	254.4		38.3263	38.5545
	254.6		38.3359	38.6489
	254.8		38.4096	38.7538
	255		38.5405	38.8552
	255.2		38.6602	38.9104
	255.4		38.69	38.8768
	255.6		38.5945	38.7413
	255.8		38.4023	38.533
	256		38.1923	38.313
	256.2		38.0447	38.1429
	256.4		37.9828	38.0468
	256.6		37.9621	38.0043
	256.8		37.9239	37.9829
	257		37.8591	37.9813
	257.2		37.8263	38.0397
	257.4		37.9038	38.2017
	257.6		38.1016	38.4546
	257.8		38.3271	38.714
	258		38.4483	38.8735
	258.2		38.3829	38.8691
	258.4		38.1539	38.7183
	258.6		37.9006	38.5237
	258.8		37.8107	38.4201
	259		37.9632	38.471
	259.2		38.2486	38.6147
	259.4		38.492	38.7373
	259.6		38.6007	38.7813
	259.8		38.6026	38.7832
	260		38.5973	38.8282
	260.2		38.6602	38.9564
	260.4		38.7713	39.1121
	260.6		38.8405	39.1922
	260.8		38.7921	39.1309
	261		38.6229	38.9483
	261.2		38.4069	38.7432
	261.4		38.2492	38.6294
	261.6		38.2109	38.6449
	261.8		38.2661	38.7251
	262		38.3402	38.7716
	262.2		38.3766	38.7298
	262.4		38.3669	38.6112
	262.6		38.3334	38.4653
	262.8		38.2914	38.3319
	263		38.2271	38.213
	263.2		38.1104	38.0859
	263.4		37.9258	37.9391
	263.6		37.6932	37.7912
	263.8		37.4599	37.6782
	264		37.2718	37.6247
	264.2		37.1478	37.6277
	264.4		37.0862	37.6702
	264.6		37.0944	37.7454
	264.8		37.2062	37.8687
	265		37.4567	38.0626
	265.2		37.832	38.3234
	265.4		38.2495	38.6024
	265.6		38.597	38.822
	265.8		38.7898	38.9173
	266		38.8085	38.8727
	266.2		38.7132	38.7412
	266.4		38.6295	38.6374
	266.6		38.6841	38.6825
	266.8		38.9065	38.9155
	267		39.1985	39.2542
	267.2		39.4092	39.5522
	267.4		39.4203	39.6789
	267.6		39.185	39.5615
	267.8		38.7394	39.1998
	268		38.2084	38.679
	268.2		37.7794	38.1717
	268.4		37.6059	37.8801
	268.6		37.7048	37.9098
	268.8		37.9805	38.2045
	269		38.3284	38.6259
	269.2		38.6779	39.0476
	269.4		38.9722	39.3752
	269.6		39.1515	39.5357
	269.8		39.1638	39.4783
	270		38.9867	39.1871
	270.2		38.6427	38.6986
	270.4		38.2023	38.1161
	270.6		37.7714	37.6041
	270.8		37.454	37.3286
	271		37.3078	37.3584
	271.2		37.3272	37.6318
	271.4		37.469	38.0266
	271.6		37.6844	38.4357
	271.8		37.9273	38.7867
	272		38.1511	39.0344
	272.2		38.3141	39.1559
	272.4		38.3965	39.1538
	272.6		38.4151	39.0594
	272.8		38.4206	38.9266
	273		38.4712	38.8148
	273.2		38.5946	38.7674
	273.4		38.7676	38.7961
	273.6		38.9328	38.8796
	273.8		39.03	38.9722
	274		39.0211	39.0205
	274.2		38.9011	38.9848
	274.4		38.7013	38.8596
	274.6		38.4849	38.6848
	274.8		38.3268	38.5373
	275		38.2796	38.4945
	275.2		38.3451	38.5818
	275.4		38.4769	38.7521
	275.6		38.6091	38.9169
	275.8		38.6882	38.9977
	276		38.6905	38.9593
	276.2		38.6257	38.8207
	276.4		38.5294	38.6474
	276.6		38.4446	38.5193
	276.8		38.3976	38.4833
	277		38.3847	38.5226
	277.2		38.3757	38.5739
	277.4		38.3302	38.5712
	277.6		38.2181	38.4789
	277.8		38.0395	38.3059
	278		37.8447	38.1123
	278.2		37.7371	38.0044
	278.4		37.8288	38.0938
	278.6		38.1529	38.42
	278.8		38.6237	38.9077
	279		39.0985	39.4158
	279.2		39.4637	39.8206
	279.4		39.6703	40.0579
	279.6		39.7275	40.1244
	279.8		39.6791	40.0609
	280		39.572	39.9261
	280.2		39.4289	39.7668
	280.4		39.2437	39.6008
	280.6		39.0057	39.4272
	280.8		38.7313	39.25
	281		38.4745	39.0905
	281.2		38.3018	38.9749
	281.4		38.2458	38.9126
	281.6		38.2841	38.8897
	281.8		38.3648	38.883
	282		38.447	38.8784
	282.2		38.5193	38.8784
	282.4		38.5944	38.9011
	282.6		38.6939	38.9734
	282.8		38.8301	39.1136
	283		38.9892	39.3073
	283.2		39.1251	39.4964
	283.4		39.1744	39.599
	283.6		39.0832	39.5468
	283.8		38.8343	39.3178
	284		38.4661	38.9541
	284.2		38.0747	38.5604
	284.4		37.7833	38.2656
	284.6		37.674	38.1492
	284.8		37.7338	38.1931
	285		37.8728	38.3118
	285.2		37.9882	38.4167
	285.4		38.009	38.4528
	285.6		37.9143	38.4064
	285.8		37.7426	38.3064
	286		37.5924	38.2247
	286.2		37.5866	38.2505
	286.4		37.7853	38.4324
	286.6		38.127	38.7322
	286.8		38.4751	39.0474
	287		38.7125	39.2779
	287.2		38.791	39.3701
	287.4		38.7298	39.3226
	287.6		38.5848	39.165
	287.8		38.4043	38.9274
	288		38.197	38.6206
	288.2		37.9472	38.2487
	288.4		37.6758	37.8561
	288.6		37.4937	37.5719
	288.8		37.5633	37.5672
	289		37.941	37.8963
	289.2		38.4845	38.4072
	289.4		38.9692	38.868
	289.6		39.2344	39.1158
	289.8		39.2221	39.0936
	290		38.9603	38.8311
	290.2		38.5415	38.4198
	290.4		38.0961	37.9831
	290.6		37.7456	37.6358
	290.8		37.5514	37.4457
	291		37.502	37.4252
	291.2		37.5507	37.5476
	291.4		37.6595	37.7668
	291.6		37.8144	38.0346
	291.8		38.0148	38.315
	292		38.2535	38.5887
	292.2		38.5051	38.8433
	292.4		38.7315	39.0628
	292.6		38.9002	39.2276
	292.8		38.9998	39.3254
	293		39.0385	39.3581
	293.2		39.0294	39.3365
	293.4		38.9757	39.2698
	293.6		38.8714	39.1618
	293.8		38.7185	39.0203
	294		38.5416	38.866
	294.2		38.381	38.727
	294.4		38.2631	38.6174
	294.6		38.176	38.5236
	294.8		38.0777	38.4131
	295		37.9282	38.2584
	295.2		37.7154	38.0538
	295.4		37.4577	37.8162
	295.6		37.1915	37.5774
	295.8		36.9533	37.3737
	296		36.7704	37.2361
	296.2		36.6607	37.1812
	296.4		36.6376	37.2071
	296.6		36.7071	37.2967
	296.8		36.8568	37.4234
	297		37.0475	37.5565
	297.2		37.2234	37.6661
	297.4		37.3358	37.7305
	297.6		37.3632	37.7407
	297.8		37.3146	37.6998
	298		37.2204	37.6193
	298.2		37.1209	37.5211
	298.4		37.0604	37.4448
	298.6		37.0794	37.4435
	298.8		37.1949	37.5542
	299		37.3809	37.7634
	299.2		37.5753	38.0096
	299.4		37.7139	38.2222
	299.6		37.7593	38.3555
	299.8		37.7064	38.3931
	300		37.5742	38.3369
	300.2		37.3994	38.2027
	300.4		37.2402	38.0296
	300.6		37.1702	37.8886
	300.8		37.2425	37.8594
	301		37.4391	37.9707
	301.2		37.6689	38.162
	301.4		37.8229	38.3174
	301.6		37.8295	38.3309
	301.8		37.6745	38.1472
	302		37.3985	37.773
	302.2		37.0835	37.281
	302.4		36.8309	36.8067
	302.6		36.7239	36.51
	302.8		36.7822	36.4811
	303		36.9448	36.6641
	303.2		37.1021	36.8988
	303.4		37.1493	37.0272
	303.6		37.0264	36.9558
	303.8		36.7373	36.6697
	304		36.3559	36.2341
	304.2		36.0137	35.7919
	304.4		35.847	35.5301
	304.6		35.9159	35.5822
	304.8		36.1704	35.9321
	305		36.5004	36.4361
	305.2		36.805	36.9308
	305.4		37.0271	37.3067
	305.6		37.1553	37.5204
	305.8		37.2098	37.5774
	306		37.218	37.5075
	306.2		37.1872	37.3383
	306.4		37.0985	37.0837
	306.6		36.9305	36.7581
	306.8		36.6976	36.4075
	307		36.4719	36.1254
	307.2		36.3541	36.0127
	307.4		36.3969	36.0924
	307.6		36.5532	36.2779
	307.8		36.7187	36.44
	308		36.8121	36.4912
	308.2		36.812	36.4175
	308.4		36.7445	36.2664
	308.6		36.6489	36.1108
	308.8		36.5484	36.0036
	309		36.4439	35.9487
	309.2		36.3237	35.9099
	309.4		36.1743	35.8421
	309.6		35.9888	35.7208
	309.8		35.7816	35.5619
	310		35.6051	35.4284
	310.2		35.5382	35.4079
	310.4		35.6314	35.5516
	310.6		35.8551	35.827
	310.8		36.1209	36.1442
	311		36.3511	36.4232
	311.2		36.517	36.6292
	311.4		36.6286	36.7652
	311.6		36.7087	36.8487
	311.8		36.7741	36.8975
	312		36.8287	36.922
	312.2		36.8531	36.9142
	312.4		36.796	36.8355
	312.6		36.587	36.624
	312.8		36.1772	36.2308
	313		35.5913	35.6676
	313.2		34.9666	35.0443
	313.4		34.5183	34.5495
	313.6		34.3865	34.3346
	313.8		34.5158	34.3959
	314		34.7549	34.6172
	314.2		35.0058	34.8907
	314.4		35.2445	35.1548
	314.6		35.466	35.3701
	314.8		35.6529	35.5068
	315		35.7882	35.5616
	315.2		35.878	35.5715
	315.4		35.9513	35.599
	315.6		36.0319	35.6855
	315.8		36.1096	35.8118
	316		36.1403	35.9087
	316.2		36.0799	35.9111
	316.4		35.9283	35.81
	316.6		35.7534	35.6725
	316.8		35.6654	35.6057
	317		35.7298	35.6677
	317.2		35.8943	35.8056
	317.4		36.0261	35.8989
	317.6		36.0115	35.8528
	317.8		35.8156	35.6509
	318		35.4896	35.3552
	318.2		35.1454	35.0712
	318.4		34.8996	34.8896
	318.6		34.8093	34.8394
	318.8		34.8515	34.8888
	319		34.9629	34.985
	319.2		35.0883	35.0846
	319.4		35.2005	35.16
	319.6		35.2934	35.1945
	319.8		35.3651	35.1775
	320		35.4016	35.1026
	320.2		35.3693	34.9636
	320.4		35.221	34.7487
	320.6		34.9166	34.4427
	320.8		34.4526	34.0427
	321		33.8922	33.5837
	321.2		33.3721	33.1517
	321.4		33.0433	32.8521
	321.6		32.9558	32.7372
	321.8		33.0187	32.7672
	322		33.095	32.8531
	322.2		33.0959	32.9211
	322.4		33.0001	32.9367
	322.6		32.8375	32.9044
	322.8		32.6768	32.8682
	323		32.6075	32.9002
	323.2		32.6879	33.0521
	323.4		32.8884	33.3004
	323.6		33.1031	33.5528
	323.8		33.225	33.7126
	324		33.2029	33.7285
	324.2		33.048	33.6014
	324.4		32.8114	33.3665
	324.6		32.5539	33.0759
	324.8		32.3247	32.787
	325		32.1517	32.5501
	325.2		32.0412	32.3914
	325.4		31.9871	32.3074
	325.6		31.9891	32.286
	325.8		32.0612	32.3257
	326		32.2089	32.4227
	326.2		32.396	32.5428
	326.4		32.5425	32.6208
	326.6		32.5612	32.5937
	326.8		32.3963	32.4307
	327		32.0419	32.1414
	327.2		31.5491	31.7675
	327.4		31.0255	31.3753
	327.6		30.6104	31.0434
	327.8		30.4031	30.8315
	328		30.3924	30.7373
	328.2		30.479	30.6981
	328.4		30.5689	30.6471
	328.6		30.6264	30.5658
	328.8		30.6567	30.4785
	329		30.6568	30.4021
	329.2		30.5886	30.3028
	329.4		30.3947	30.1093
	329.6		30.0349	29.7611
	329.8		29.5146	29.2503
	330		28.8985	28.6409
	330.2		28.3048	28.0616
	330.4		27.859	27.6474
	330.6		27.6121	27.4418
	330.8		27.5016	27.3623
	331		27.4065	27.2772
	331.2		27.2258	27.0933
	331.4		26.9067	26.7717
	331.6		26.4313	26.3015
	331.8		25.796	25.674
	332		25.0013	24.8834
	332.2		24.0472	23.9362
	332.4		22.9225	22.8381
	332.6		21.5939	21.559
	332.8		20.0303	20.0373
	333		18.3198	18.3145
	333.2		16.9094	16.8542
	333.4		16.5988	16.5768
	333.6		17.5899	17.6386
	333.8		19.2156	19.2403
	334		20.9097	20.8569
	334.2		22.4309	22.3206
	334.4		23.7004	23.5724
	334.6		24.7219	24.601
	334.8		25.5415	25.434
	335		26.2064	26.1078
	335.2		26.7328	26.6344
	335.4		27.1078	26.9992
	335.6		27.3208	27.1926
	335.8		27.4026	27.2488
	336		27.4507	27.2684
	336.2		27.6115	27.3998
	336.4		27.9961	27.7566
	336.6		28.5849	28.3231
	336.8		29.2411	28.9642
	337		29.8167	29.5286
	337.2		30.2252	29.9287
	337.4		30.4507	30.1556
	337.6		30.5269	30.2596
	337.8		30.5103	30.3124
	338		30.454	30.3675
	338.2		30.3903	30.4389
	338.4		30.3289	30.5141
	338.6		30.2758	30.5843
	338.8		30.2651	30.6673
	339		30.3712	30.809
	339.2		30.6655	31.0549
	339.4		31.1338	31.4051
	339.6		31.6565	31.7956
	339.8		32.0862	32.1314
	340		32.3269	32.3401
	340.2		32.3609	32.4017
	340.4		32.2389	32.3497
	340.6		32.0517	32.248
	340.8		31.8876	32.1559
	341		31.7912	32.1014
	341.2		31.7573	32.0848
	341.4		31.7636	32.1072
	341.6		31.8115	32.1939
	341.8		31.9337	32.3818
	342		32.1586	32.6763
	342.2		32.4607	33.0197
	342.4		32.7553	33.3132
	342.6		32.944	33.4685
	342.8		32.9665	33.4462
	343		32.8256	33.2672
	343.2		32.5879	33.0037
	343.4		32.3623	32.7514
	343.6		32.2512	32.588
	343.8		32.2941	32.538
	344		32.4494	32.5686
	344.2		32.6292	32.6155
	344.4		32.75	32.6179
	344.6		32.7663	32.5478
	344.8		32.6895	32.4313
	345		32.5983	32.3499
	345.2		32.6219	32.4059
	345.4		32.8673	32.6548
	345.6		33.3276	33.0609
	345.8		33.8807	33.5254
	346		34.3815	33.9509
	346.2		34.7383	34.2801
	346.4		34.9292	34.5013
	346.6		34.9835	34.6329
	346.8		34.9525	34.7026
	347		34.8789	34.7275
	347.2		34.7801	34.7079
	347.4		34.6557	34.6389
	347.6		34.5113	34.5292
	347.8		34.3793	34.4144
	348		34.3204	34.3525
	348.2		34.3969	34.4008
	348.4		34.6259	34.5799
	348.6		34.952	34.8519
	348.8		35.2695	35.1321
	349		35.4762	35.3285
	349.2		35.5172	35.3828
	349.4		35.4087	35.2985
	349.6		35.2403	35.1513
	349.8		35.1392	35.0592
	350		35.1849	35.1003
	350.2		35.3444	35.2417
	350.4		35.5094	35.3708
	350.6		35.5895	35.3925
	350.8		35.5647	35.2925
	351		35.4772	35.1373
	351.2		35.386	35.0213
	351.4		35.3168	34.9886
	351.6		35.2471	35.0004
	351.8		35.1374	34.9782
	352		34.9686	34.8675
	352.2		34.7512	34.6622
	352.4		34.5058	34.3915
	352.6		34.2443	34.1003
	352.8		33.9851	33.8482
	353		33.7979	33.7258
	353.2		33.8154	33.8386
	353.4		34.137	34.2249
	353.6		34.7008	34.792
	353.8		35.3152	35.3734
	354		35.8068	35.8345
	354.2		36.0992	36.12
	354.4		36.2065	36.2463
	354.6		36.1937	36.2688
	354.8		36.131	36.2437
	355		36.0581	36.198
	355.2		35.9766	36.1244
	355.4		35.8668	35.9989
	355.6		35.7082	35.8027
	355.8		35.4926	35.536
	356		35.2359	35.2255
	356.2		34.9875	34.9263
	356.4		34.822	34.7109
	356.6		34.7991	34.6358
	356.8		34.9195	34.7045
	357		35.1265	34.8624
	357.2		35.3487	35.0317
	357.4		35.5362	35.153
	357.6		35.6709	35.2114
	357.8		35.7631	35.2401
	358		35.8393	35.2976
	358.2		35.9197	35.4186
	358.4		35.9946	35.5737
	358.6		36.0229	35.6838
	358.8		35.9642	35.6784
	359		35.8195	35.5467
	359.2		35.6512	35.3548
	359.4		35.557	35.22
	359.6		35.6022	35.2416
	359.8		35.7682	35.4355
	360		35.9772	35.7392
	360.2		36.156	36.0703
	360.4		36.2731	36.3675
	360.6		36.3327	36.593
	360.8		36.3488	36.7182
	361		36.3199	36.7136
	361.2		36.2227	36.5502
	361.4		36.0279	36.2131
	361.6		35.7296	35.7254
	361.8		35.3721	35.1766
	362		35.0574	34.7308
	362.2		34.9107	34.5654
	362.4		35.0035	34.7404
	362.6		35.298	35.1459
	362.8		35.6742	35.5971
	363		36.0021	35.9414
	363.2		36.1901	36.0925
	363.4		36.2024	36.0301
	363.6		36.0649	35.8068
	363.8		35.8659	35.5582
	364		35.7332	35.4728
	364.2		35.7721	35.6763
	364.4		35.9949	36.1214
	364.6		36.3164	36.6356
	364.8		36.6168	37.0549
	365		36.8018	37.2895
	365.2		36.826	37.3237
	365.4		36.698	37.2014
	365.6		36.4772	37.0119
	365.8		36.2607	36.8631
	366		36.1445	36.8341
	366.2		36.1718	36.933
	366.4		36.3122	37.102
	366.6		36.4915	37.2615
	366.8		36.6361	37.348
	367		36.6965	37.3268
	367.2		36.6535	37.193
	367.4		36.5182	36.9711
	367.6		36.33	36.7154
	367.8		36.1461	36.4972
	368		36.0186	36.3747
	368.2		35.9719	36.3599
	368.4		35.9981	36.4181
	368.6		36.0712	36.4994
	368.8		36.16	36.568
	369		36.2283	36.6067
	369.2		36.2367	36.6051
	369.4		36.1545	36.5535
	369.6		35.9811	36.4485
	369.8		35.7578	36.3039
	370		35.5571	36.1526
	370.2		35.4455	36.0359
	370.4		35.4468	35.9863
	370.6		35.5443	36.0189
	370.8		35.7106	36.1329
	371		35.9263	36.3152
	371.2		36.1719	36.5399
	371.4		36.417	36.7711
	371.6		36.6277	36.9742
	371.8		36.7854	37.1308
	372		36.8994	37.2467
	372.2		37.0006	37.3461
	372.4		37.1193	37.4544
	372.6		37.2631	37.5807
	372.8		37.4144	37.7151
	373		37.5484	37.8416
	373.2		37.6514	37.9493
	373.4		37.7214	38.032
	373.6		37.7563	38.0789
	373.8		37.7439	38.0716
	374		37.6665	37.9937
	374.2		37.5162	37.8441
	374.4		37.3045	37.6371
	374.6		37.0579	37.3914
	374.8		36.8057	37.1175
	375		36.5708	36.8217
	375.2		36.3708	36.5229
	375.4		36.222	36.2622
	375.6		36.1418	36.0917
	375.8		36.1549	36.0566
	376		36.2977	36.1858
	376.2		36.5977	36.4836
	376.4		37.0254	36.9044
	376.6		37.4742	37.3423
	376.8		37.8023	37.6649
	377		37.8947	37.7642
	377.2		37.7009	37.592
	377.4		37.2557	37.1804
	377.6		36.6953	36.6594
	377.8		36.2379	36.2424
	378		36.0652	36.1194
	378.2		36.1763	36.3078
	378.4		36.422	36.665
	378.6		36.6675	37.0401
	378.8		36.8695	37.3599
	379		37.0433	37.6118
	379.2		37.1979	37.7939
	379.4		37.3001	37.8869
	379.6		37.2909	37.8592
	379.8		37.1284	37.6935
	380		36.8237	37.4122
	380.2		36.4575	37.0877
	380.4		36.1615	36.8223
	380.6		36.0482	36.6971
	380.8		36.1269	36.7185
	381		36.2993	36.8182
	381.2		36.4401	36.9036
	381.4		36.4694	36.9078
	381.6		36.378	36.8156
	381.8		36.2253	36.6711
	382		36.1187	36.5707
	382.2		36.1646	36.6217
	382.4		36.4004	36.8685
	382.6		36.7655	37.249
	382.8		37.1447	37.6361
	383		37.4334	37.9132
	383.2		37.5753	38.0186
	383.4		37.5671	37.9545
	383.6		37.4495	37.7767
	383.8		37.2853	37.5699
	384		37.1308	37.4068
	384.2		37.0109	37.3127
	384.4		36.9168	37.2674
	384.6		36.8257	37.2392
	384.8		36.7255	37.2149
	385		36.6296	37.2037
	385.2		36.5768	37.224
	385.4		36.6131	37.2888
	385.6		36.7594	37.3985
	385.8		36.9907	37.5418
	386		37.2493	37.7008
	386.2		37.482	37.861
	386.4		37.6668	38.0178
	386.6		37.8116	38.1715
	386.8		37.9281	38.3106
	387		38.0035	38.3987
	387.2		37.9931	38.3799
	387.4		37.843	38.2028
	387.6		37.5241	37.8491
	387.8		37.063	37.3569
	388		36.5575	36.831
	388.2		36.1554	36.419
	388.4		35.9742	36.2349
	388.6		36.0167	36.2801
	388.8		36.1846	36.455
	389		36.3669	36.6399
	389.2		36.4993	36.7567
	389.4		36.5685	36.7824
	389.6		36.5939	36.744
	389.8		36.6094	36.7018
	390		36.6447	36.7186
	390.2		36.7097	36.8188
	390.4		36.787	36.9679
	390.6		36.8403	37.0949
	390.8		36.8359	37.1365
	391		36.7619	37.0695
	391.2		36.6379	36.9217
	391.4		36.5106	36.7611
	391.6		36.435	36.6639
	391.8		36.4498	36.6716
	392		36.5596	36.7694
	392.2		36.7346	36.9044
	392.4		36.9236	37.0203
	392.6		37.0707	37.0808
	392.8		37.1309	37.0757
	393		37.084	37.0192
	393.2		36.9446	36.9443
	393.4		36.7611	36.8919
	393.6		36.5974	36.8939
	393.8		36.4963	36.9563
	394		36.453	37.054
	394.2		36.4231	37.1412
	394.4		36.3572	37.1688
	394.6		36.2281	37.0982
	394.8		36.0371	36.9093
	395		35.8064	36.6034
	395.2		35.5711	36.207
	395.4		35.3797	35.7804
	395.6		35.2956	35.4298
	395.8		35.3802	35.295
	396		35.6532	35.4753
	396.2		36.0624	35.9349
	396.4		36.5028	36.513
	396.6		36.8662	37.0304
	396.8		37.0785	37.3682
	397		37.1112	37.4794
	397.2		36.9767	37.372
	397.4		36.7163	37.0901
	397.6		36.3833	36.699
	397.8		36.0315	36.2807
	398		35.7215	35.9404
	398.2		35.5415	35.8039
	398.4		35.5961	35.9614
	398.6		35.9251	36.3798
	398.8		36.4323	36.9003
	399		36.9344	37.3374
	399.2		37.2683	37.5626
	399.4		37.3504	37.5273
	399.6		37.1872	37.2641
[truncated: 502 more rows]

## Sheet: Fig1B-stim and response section
		Bi			Bii
		in photons/um^2/s			in mV (baseline subtraced)
Time (s)		L-stim	M-stim		Example L cone	Example M cone
0		6830	9700		0.60133	0.27495
0.001		6830	9700		0.61355	0.28105
0.002		6830	9700		0.64409	0.28104
0.003		6830	9700		0.66241	0.32376
0.004		6700	9600		0.69295	0.31765
0.005		6700	9600		0.68686	0.32375
0.006		6700	9600		0.69908	0.32374
0.007		6700	9600		0.693	0.32984
0.008		6700	9600		0.68691	0.31763
0.009		6700	9600		0.68693	0.32983
0.01		6740	9560		0.68694	0.34813
0.011		6740	9560		0.69917	0.34812
0.012		6740	9560		0.68697	0.35422
0.013		6740	9560		0.68699	0.34811
0.014		6740	9560		0.66259	0.35421
0.015		6740	9560		0.69313	0.3542
0.016		6750	9820		0.67483	0.38471
0.017		6750	9820		0.68096	0.40302
0.018		6750	9820		0.69928	0.42132
0.019		6750	9820		0.71761	0.42742
0.02		6750	9820		0.71152	0.43351
0.021		6750	9820		0.70543	0.4335
0.022		12780	18830		0.70545	0.46402
0.023		12780	18830		0.69326	0.48232
0.024		12780	18830		0.68717	0.48232
0.025		12780	18830		0.67498	0.50062
0.026		12780	18830		0.6689	0.51282
0.027		12780	18830		0.6506	0.51281
0.028		7330	11140		0.63231	0.5067
0.029		7330	11140		0.62012	0.51891
0.03		7330	11140		0.61403	0.5311
0.031		7330	11140		0.59574	0.54941
0.032		7330	11140		0.55303	0.55551
0.033		7330	11140		0.55915	0.53719
0.034		7450	11160		0.57137	0.54939
0.035		7450	11160		0.57749	0.54328
0.036		7450	11160		0.58972	0.53717
0.037		7450	11160		0.58973	0.55547
0.038		7450	11160		0.60195	0.56157
0.039		7450	11160		0.62028	0.56157
0.04		16020	25160		0.62641	0.55545
0.041		16020	25160		0.61421	0.56765
0.042		16020	25160		0.63254	0.57375
0.043		16020	25160		0.63866	0.59206
0.044		16020	25160		0.6753	0.57984
0.045		16020	25160		0.67532	0.59204
0.046		12550	19290		0.66312	0.59203
0.047		12550	19290		0.66924	0.57982
0.048		12550	19290		0.66316	0.5554
0.049		12550	19290		0.67538	0.5615
0.05		12550	19290		0.65709	0.5798
0.051		12550	19290		0.63879	0.57369
0.052		11650	18390		0.60219	0.57368
0.053		11650	18390		0.58999	0.55537
0.054		11650	18390		0.5656	0.57978
0.055		11650	18390		0.56561	0.57977
0.056		11650	18390		0.56563	0.58587
0.057		11650	18390		0.53513	0.57976
0.058		11230	17860		0.51073	0.57975
0.059		11230	17860		0.51075	0.59195
0.06		11230	17860		0.49246	0.57363
0.061		11230	17860		0.46806	0.57973
0.062		11230	17860		0.46197	0.55531
0.063		11230	17860		0.43147	0.5492
0.064		15440	24240		0.41318	0.51257
0.065		15440	24240		0.37046	0.50646
0.066		15440	24240		0.33997	0.46983
0.067		15440	24240		0.31557	0.45762
0.068		15440	24240		0.30948	0.42099
0.069		15440	24240		0.25456	0.39657
0.07		18120	30090		0.20575	0.42098
0.071		18120	30090		0.18136	0.39045
0.072		18120	30090		0.13255	0.37214
0.073		18120	30090		0.10815	0.34772
0.074		18120	30090		0.08375	0.33551
0.075		18120	30090		0.05935	0.3233
0.076		14620	24960		0.04106	0.29887
0.077		14620	24960		0.02276	0.27445
0.078		14620	24960		0.00447	0.26223
0.079		14620	24960		-0.00772	0.24392
0.08		14620	24960		-0.05043	0.2134
0.081		14620	24960		-0.05652	0.18287
0.082		14620	25120		-0.0565	0.17676
0.083		14620	25120		-0.0809	0.14013
0.084		14620	25120		-0.08088	0.10961
0.085		14620	25120		-0.09307	0.0974
0.086		14620	25120		-0.11137	0.06077
0.087		14620	25120		-0.14187	0.03025
0.088		15400	26450		-0.17237	-0.01249
0.089		15400	26450		-0.20897	-0.04301
0.09		15400	26450		-0.23337	-0.07353
0.091		15400	26450		-0.25166	-0.09795
0.092		15400	26450		-0.30658	-0.13458
0.093		15400	26450		-0.31877	-0.18342
0.094		17620	29530		-0.34927	-0.20173
0.095		17620	29530		-0.36756	-0.22615
0.096		17620	29530		-0.41637	-0.25668
0.097		17620	29530		-0.44688	-0.27499
0.098		17620	29530		-0.47738	-0.28721
0.099		17620	29530		-0.50788	-0.32384
0.1		17210	28950		-0.52617	-0.36657
0.101		17210	28950		-0.56278	-0.38489
0.102		17210	28950		-0.58718	-0.43372
0.103		17210	28950		-0.61157	-0.45204
0.104		17210	28950		-0.62987	-0.50087
0.105		17210	28950		-0.66647	-0.5375
0.106		18560	31290		-0.70308	-0.57413
0.107		18560	31290		-0.73358	-0.60465
0.108		18560	31290		-0.77629	-0.66569
0.109		18560	31290		-0.81899	-0.69012
0.11		18560	31290		-0.84949	-0.72674
0.111		18560	31290		-0.88	-0.77558
0.112		16720	28520		-0.9227	-0.79389
0.113		16720	28520		-0.93489	-0.83052
0.114		16720	28520		-0.95318	-0.86105
0.115		16720	28520		-0.95927	-0.88546
0.116		16720	28520		-0.97757	-0.90988
0.117		16720	28520		-0.98366	-0.94041
0.118		16190	27630		-1.00195	-0.97093
0.119		16190	27630		-0.98973	-1.00756
0.12		16190	27630		-0.99582	-1.03808
0.121		16190	27630		-1.008	-1.0503
0.122		16190	27630		-0.99578	-1.09913
0.123		16190	27630		-1.00797	-1.11135
0.124		17870	30350		-1.01406	-1.14797
0.125		17870	30350		-1.02014	-1.1907
0.126		17870	30350		-1.05065	-1.20902
0.127		17870	30350		-1.04452	-1.23955
0.128		17870	30350		-1.08113	-1.27618
0.129		17870	30350		-1.09943	-1.3128
0.13		16570	28150		-1.11772	-1.31891
0.131		16570	28150		-1.1177	-1.36164
0.132		16570	28150		-1.16652	-1.38606
0.133		16570	28150		-1.1787	-1.42269
0.134		16570	28150		-1.197	-1.44101
0.135		16570	28150		-1.2336	-1.47763
0.136		13520	23900		-1.23969	-1.48985
0.137		13520	23900		-1.23357	-1.51427
0.138		13520	23900		-1.25186	-1.53258
0.139		13520	23900		-1.24574	-1.56311
0.14		13520	23900		-1.24573	-1.58753
0.141		13520	23900		-1.26402	-1.59974
0.142		12750	22690		-1.26401	-1.59975
0.143		12750	22690		-1.2823	-1.62417
0.144		12750	22690		-1.28228	-1.64859
0.145		12750	22690		-1.29447	-1.67911
0.146		12750	22690		-1.31277	-1.71574
0.147		12750	22690		-1.31886	-1.71575
0.148		11700	21090		-1.33105	-1.75238
0.149		11700	21090		-1.32492	-1.7707
0.15		11700	21090		-1.33101	-1.79511
0.151		11700	21090		-1.32489	-1.79512
0.152		11700	21090		-1.33098	-1.80734
0.153		11700	21090		-1.34927	-1.84396
0.154		15240	26370		-1.34315	-1.86228
0.155		15240	26370		-1.32483	-1.8928
0.156		15240	26370		-1.31871	-1.89891
0.157		15240	26370		-1.30038	-1.89282
0.158		15240	26370		-1.29426	-1.91113
0.159		15240	26370		-1.26983	-1.91724
0.16		15110	26170		-1.2515	-1.91725
0.161		15110	26170		-1.23928	-1.92336
0.162		15110	26170		-1.20874	-1.92947
0.163		15110	26170		-1.19042	-1.93558
0.164		15110	26170		-1.15988	-1.94779
0.165		15110	26170		-1.15376	-1.9539
0.166		11280	19930		-1.13544	-1.97222
0.167		11280	19930		-1.13542	-1.96612
0.168		11280	19930		-1.1232	-1.97223
0.169		11280	19930		-1.11097	-1.99666
0.17		11280	19930		-1.08044	-1.99666
0.171		11280	19930		-1.07432	-2.00277
0.172		13450	23260		-1.0804	-2.00278
0.173		13450	23260		-1.06208	-2.01499
0.174		13450	23260		-1.04986	-2.0211
0.175		13450	23260		-1.03763	-2.03942
0.176		13450	23260		-1.0193	-2.04553
0.177		13450	23260		-0.98877	-2.03943
0.178		16050	27220		-0.96434	-2.04554
0.179		16050	27220		-0.9277	-2.03945
0.18		16050	27220		-0.89106	-2.07607
0.181		16050	27220		-0.86663	-2.05777
0.182		16050	27220		-0.83	-2.08219
0.183		16050	27220		-0.80557	-2.06388
0.184		10110	17520		-0.77503	-2.0761
0.185		10110	17520		-0.76891	-2.07611
0.186		10110	17520		-0.75059	-2.10053
0.187		10110	17520		-0.73836	-2.08833
0.188		10110	17520		-0.73834	-2.10664
0.189		10110	17520		-0.70781	-2.12496
0.19		10270	17810		-0.68948	-2.11276
0.191		10270	17810		-0.68947	-2.11887
0.192		10270	17810		-0.69555	-2.12498
0.193		10270	17810		-0.69554	-2.13719
0.194		10270	17810		-0.68942	-2.1311
0.195		10270	17810		-0.67719	-2.1311
0.196		7710	14030		-0.67108	-2.1128
0.197		7710	14030		-0.65275	-2.13111
0.198		7710	14030		-0.64663	-2.11891
0.199		7710	14030		-0.65271	-2.10061
0.2		7710	14030		-0.6466	-2.09451
0.201		7710	14030		-0.62217	-2.09452
0.202		11040	19080		-0.61604	-2.10063
0.203		11040	19080		-0.60992	-2.07012
0.204		11040	19080		-0.58549	-2.07013
0.205		11040	19080		-0.57327	-2.08234
0.206		11040	19080		-0.57325	-2.07014
0.207		11040	19080		-0.56103	-2.06404
0.208		10250	17210		-0.57322	-2.08236
0.209		10250	17210		-0.5671	-2.08847
0.21		10250	17210		-0.55488	-2.07016
0.211		10250	17210		-0.53655	-2.07017
0.212		10250	17210		-0.55484	-2.05797
0.213		10250	17210		-0.52431	-2.06408
0.214		6250	11260		-0.49378	-2.03967
0.215		6250	11260		-0.49986	-2.03968
0.216		6250	11260		-0.48153	-2.02748
0.217		6250	11260		-0.46321	-2.03359
0.218		6250	11260		-0.43267	-2.01529
0.219		6250	11260		-0.38993	-1.99088
0.22		11790	18270		-0.38382	-2.00309
0.221		11790	18270		-0.35328	-1.97258
0.222		11790	18270		-0.32275	-1.96038
0.223		11790	18270		-0.28611	-1.93597
0.224		11790	18270		-0.26168	-1.94208
0.225		11790	18270		-0.24945	-1.94209
0.226		29870	29510		-0.23113	-1.93599
0.227		29870	29510		-0.2067	-1.92989
0.228		29870	29510		-0.18837	-1.9299
0.229		29870	29510		-0.15173	-1.90549
0.23		29870	29510		-0.1212	-1.8994
0.231		29870	29510		-0.12728	-1.87499
0.232		37970	37600		-0.11506	-1.86279
0.233		37970	37600		-0.10894	-1.85669
0.234		37970	37600		-0.09672	-1.85059
0.235		37970	37600		-0.07839	-1.8567
0.236		37970	37600		-0.06007	-1.8323
0.237		37970	37600		-0.02342	-1.8323
0.238		8020	10870		-0.0051	-1.814
0.239		8020	10870		0.04375	-1.78959
0.24		8020	10870		0.06207	-1.77739
0.241		8020	10870		0.0743	-1.77129
0.242		8020	10870		0.11093	-1.7713
0.243		8020	10870		0.11095	-1.753
0.244		6360	10780		0.10486	-1.74079
0.245		6360	10780		0.09878	-1.72249
0.246		6360	10780		0.08659	-1.71639
0.247		6360	10780		0.06829	-1.70419
0.248		6360	10780		0.0561	-1.7042
0.249		6360	10780		0.03781	-1.71642
0.25		11220	17500		0.01341	-1.69811
0.251		11220	17500		-0.00488	-1.69201
0.252		11220	17500		-0.0659	-1.69202
0.253		11220	17500		-0.12082	-1.69202
0.254		11220	17500		-0.15132	-1.68593
0.255		11220	17500		-0.20013	-1.67983
0.256		19650	23520		-0.23063	-1.66763
0.257		19650	23520		-0.27334	-1.65543
0.258		19650	23520		-0.32826	-1.63712
0.259		19650	23520		-0.38317	-1.63103
0.26		19650	23520		-0.43198	-1.62493
0.261		19650	23520		-0.47469	-1.59442
0.262		20860	25670		-0.49909	-1.58833
0.263		20860	25670		-0.53569	-1.58223
0.264		20860	25670		-0.5845	-1.57613
0.265		20860	25670		-0.62111	-1.58834
0.266		20860	25670		-0.66382	-1.56394
0.267		20860	25670		-0.70653	-1.57004
0.268		20210	24010		-0.75534	-1.56395
0.269		20210	24010		-0.76753	-1.56396
0.27		20210	24010		-0.80413	-1.55176
0.271		20210	24010		-0.83463	-1.55176
0.272		20210	24010		-0.87124	-1.53956
0.273		20210	24010		-0.87732	-1.53346
0.274		26430	28590		-0.91393	-1.52737
0.275		26430	28590		-0.93223	-1.52127
0.276		26430	28590		-0.95052	-1.51517
0.277		26430	28590		-0.9444	-1.49687
0.278		26430	28590		-0.94438	-1.47246
0.279		26430	28590		-0.93826	-1.45416
0.28		21900	24960		-0.93824	-1.46027
0.281		21900	24960		-0.93212	-1.46638
0.282		21900	24960		-0.90159	-1.45418
0.283		21900	24960		-0.90768	-1.42366
0.284		21900	24960		-0.89545	-1.43588
0.285		21900	24960		-0.88323	-1.44809
0.286		25440	25930		-0.871	-1.442
0.287		25440	25930		-0.8832	-1.442
0.288		25440	25930		-0.9076	-1.43591
0.289		25440	25930		-0.92589	-1.44202
0.29		25440	25930		-0.92587	-1.43592
0.291		25440	25930		-0.93196	-1.44203
0.292		26070	26020		-0.94415	-1.42373
0.293		26070	26020		-0.93193	-1.43594
0.294		26070	26020		-0.93802	-1.41153
0.295		26070	26020		-0.95021	-1.41764
0.296		26070	26020		-0.95629	-1.42375
0.297		26070	26020		-0.9929	-1.40545
0.298		34090	34190		-1.01729	-1.38714
0.299		34090	34190		-1.0539	-1.37494
0.3		34090	34190		-1.0844	-1.38105
0.301		34090	34190		-1.09659	-1.37495
0.302		34090	34190		-1.11489	-1.38717
0.303		34090	34190		-1.14538	-1.39328
0.304		33230	34550		-1.18199	-1.38718
0.305		33230	34550		-1.21859	-1.36888
0.306		33230	34550		-1.2491	-1.38719
0.307		33230	34550		-1.2796	-1.39331
0.308		33230	34550		-1.32841	-1.39941
0.309		33230	34550		-1.35891	-1.39942
0.31		36000	35830		-1.40162	-1.40553
0.311		36000	35830		-1.46264	-1.43605
0.312		36000	35830		-1.50535	-1.42996
0.313		36000	35830		-1.53585	-1.42996
0.314		36000	35830		-1.56635	-1.42997
0.315		36000	35830		-1.62126	-1.43608
0.316		34360	34730		-1.66397	-1.43609
0.317		34360	34730		-1.70057	-1.4422
0.318		34360	34730		-1.72497	-1.44831
0.319		34360	34730		-1.74327	-1.46052
0.32		34360	34730		-1.75545	-1.46663
0.321		34360	34730		-1.78596	-1.46664
0.322		29680	30680		-1.79815	-1.47885
0.323		29680	30680		-1.82865	-1.47275
0.324		29680	30680		-1.85305	-1.48497
0.325		29680	30680		-1.87745	-1.49108
0.326		29680	30680		-1.92626	-1.5155
0.327		29680	30680		-1.98117	-1.53382
0.328		35470	36000		-2.01167	-1.55213
0.329		35470	36000		-2.05438	-1.55824
0.33		35470	36000		-2.1154	-1.56435
0.331		35470	36000		-2.17031	-1.58267
0.332		35470	36000		-2.22523	-1.58268
0.333		35470	36000		-2.25573	-1.60099
0.334		39320	38470		-2.28013	-1.6071
0.335		39320	38470		-2.31674	-1.61321
0.336		39320	38470		-2.34723	-1.62543
0.337		39320	38470		-2.37773	-1.63764
0.338		39320	38470		-2.39603	-1.64985
0.339		39320	38470		-2.43874	-1.65596
0.34		35260	33940		-2.47534	-1.69259
0.341		35260	33940		-2.50584	-1.71091
0.342		35260	33940		-2.51803	-1.70481
0.343		35260	33940		-2.55464	-1.71092
0.344		35260	33940		-2.58514	-1.71093
0.345		35260	33940		-2.60954	-1.71704
0.346		30100	29320		-2.64614	-1.74756
0.347		30100	29320		-2.69495	-1.75977
0.348		30100	29320		-2.72546	-1.78419
0.349		30100	29320		-2.75595	-1.80251
0.35		30100	29320		-2.79256	-1.79031
0.351		30100	29320		-2.81696	-1.80863
0.352		29520	29050		-2.85966	-1.82695
0.353		29520	29050		-2.87796	-1.83916
0.354		29520	29050		-2.89625	-1.85748
0.355		29520	29050		-2.91455	-1.86969
0.356		29520	29050		-2.92063	-1.8819
0.357		29520	29050		-2.92062	-1.90022
0.358		28330	27270		-2.93891	-1.90633
0.359		28330	27270		-2.9511	-1.91244
0.36		28330	27270		-2.95109	-1.93076
0.361		28330	27270		-2.94497	-1.94907
0.362		28330	27270		-2.93274	-1.95519
0.363		28330	27270		-2.93273	-1.9613
0.364		29570	28640		-2.96323	-1.98572
0.365		29570	28640		-2.96321	-1.97962
0.366		29570	28640		-2.98761	-1.99794
0.367		29570	28640		-2.99369	-2.02846
0.368		29570	28640		-3.0181	-2.04067
0.369		29570	28640		-3.02418	-2.05289
0.37		39500	38430		-3.04247	-2.05289
0.371		39500	38430		-3.03636	-2.07121
0.372		39500	38430		-3.06075	-2.09563
0.373		39500	38430		-3.05463	-2.10784
0.374		39500	38430		-3.06072	-2.10175
0.375		39500	38430		-3.06681	-2.10786
0.376		20110	21950		-3.06068	-2.12007
0.377		20110	21950		-3.03626	-2.13839
0.378		20110	21950		-3.01793	-2.13229
0.379		20110	21950		-2.9996	-2.1323
0.38		20110	21950		-2.96907	-2.14451
0.381		20110	21950		-2.95074	-2.14452
0.382		37150	37510		-2.9141	-2.15673
0.383		37150	37510		-2.89578	-2.16895
0.384		37150	37510		-2.87745	-2.16285
0.385		37150	37510		-2.88964	-2.17506
0.386		37150	37510		-2.88352	-2.19338
0.387		37150	37510		-2.87129	-2.19339
0.388		34710	34890		-2.85907	-2.1995
0.389		34710	34890		-2.84075	-2.22391
0.39		34710	34890		-2.83463	-2.23002
0.391		34710	34890		-2.8224	-2.24224
0.392		34710	34890		-2.83459	-2.24835
0.393		34710	34890		-2.81016	-2.26056
0.394		33250	34290		-2.82846	-2.25447
0.395		33250	34290		-2.82844	-2.26668
0.396		33250	34290		-2.81011	-2.25448
0.397		33250	34290		-2.79789	-2.26669
0.398		33250	34290		-2.74904	-2.25449
0.399		33250	34290		-2.74292	-2.2545
0.4		28980	30330		-2.7246	-2.27282
0.401		28980	30330		-2.72458	-2.26672
0.402		28980	30330		-2.70015	-2.26673
0.403		28980	30330		-2.70013	-2.27283
0.404		28980	30330		-2.69401	-2.27284
0.405		28980	30330		-2.68179	-2.27895
0.406		22000	23500		-2.68177	-2.27285
0.407		22000	23500		-2.70007	-2.27896
0.408		22000	23500		-2.69395	-2.28507
0.409		22000	23500		-2.70003	-2.29729
0.41		22000	23500		-2.68781	-2.29119
0.411		22000	23500		-2.6939	-2.2912
0.412		25000	26320		-2.69388	-2.29731
0.413		25000	26320		-2.66945	-2.29121
0.414		25000	26320		-2.66943	-2.30343
0.415		25000	26320		-2.65721	-2.29733
0.416		25000	26320		-2.6572	-2.29733
0.417		25000	26320		-2.63887	-2.29123
0.418		17210	16560		-2.62664	-2.26683
0.419		17210	16560		-2.62663	-2.27294
0.42		17210	16560		-2.62051	-2.29126
0.421		17210	16560		-2.61439	-2.28516
0.422		17210	16560		-2.58995	-2.27296
0.423		17210	16560		-2.57163	-2.27907
0.424		25160	25640		-2.56551	-2.26687
0.425		25160	25640		-2.56549	-2.28519
0.426		25160	25640		-2.54106	-2.27299
0.427		25160	25640		-2.53494	-2.2852
0.428		25160	25640		-2.52272	-2.29741
0.429		25160	25640		-2.52881	-2.30963
0.43		10670	10910		-2.52269	-2.29743
0.431		10670	10910		-2.52267	-2.30354
0.432		10670	10910		-2.53486	-2.30354
0.433		10670	10910		-2.52874	-2.30965
0.434		10670	10910		-2.53483	-2.31576
0.435		10670	10910		-2.5226	-2.30966
0.436		5790	7920		-2.49207	-2.30357
0.437		5790	7920		-2.46764	-2.28527
0.438		5790	7920		-2.44321	-2.28527
0.439		5790	7920		-2.41878	-2.26696
0.44		5790	7920		-2.39435	-2.27918
0.441		5790	7920		-2.36381	-2.27919
0.442		5260	7120		-2.32107	-2.27919
0.443		5260	7120		-2.29664	-2.2731
0.444		5260	7120		-2.27832	-2.2792
0.445		5260	7120		-2.22947	-2.27311
0.446		5260	7120		-2.18063	-2.27311
0.447		5260	7120		-2.13788	-2.26702
0.448		8630	12330		-2.11345	-2.26092
0.449		8630	12330		-2.07681	-2.26703
0.45		8630	12330		-2.05238	-2.26093
0.451		8630	12330		-2.00354	-2.27315
0.452		8630	12330		-1.9669	-2.24874
0.453		8630	12330		-1.91195	-2.24265
0.454		10430	14530		-1.86922	-2.23655
0.455		10430	14530		-1.79596	-2.22435
0.456		10430	14530		-1.7349	-2.21214
0.457		10430	14530		-1.66775	-2.20605
0.458		10430	14530		-1.60059	-2.16943
0.459		10430	14530		-1.52733	-2.16944
0.46		15780	18070		-1.44187	-2.15724
0.461		15780	18070		-1.36861	-2.13893
0.462		15780	18070		-1.27094	-2.13284
0.463		15780	18070		-1.19768	-2.11453
0.464		15780	18070		-1.13052	-2.10844
0.465		15780	18070		-1.06947	-2.09013
0.466		48490	49000		-1.00232	-2.07793
0.467		48490	49000		-0.93516	-2.06573
0.468		48490	49000		-0.8558	-2.06574
0.469		48490	49000		-0.77034	-2.05354
0.47		48490	49000		-0.70318	-2.03524
0.471		48490	49000		-0.62992	-2.02914
0.472		34570	36560		-0.58108	-1.99863
0.473		34570	36560		-0.49561	-1.98032
0.474		34570	36560		-0.41014	-1.96812
0.475		34570	36560		-0.33078	-1.93151
0.476		34570	36560		-0.26363	-1.91931
0.477		34570	36560		-0.19037	-1.8888
0.478		48440	48800		-0.14763	-1.85218
0.479		48440	48800		-0.08658	-1.83388
0.48		48440	48800		-0.01942	-1.81557
0.481		48440	48800		0.03553	-1.77285
0.482		48440	48800		0.09658	-1.76065
0.483		48440	48800		0.13322	-1.74235
0.484		50560	51930		0.16375	-1.72405
0.485		50560	51930		0.16987	-1.71795
0.486		50560	51930		0.2004	-1.69964
0.487		50560	51930		0.20653	-1.66913
0.488		50560	51930		0.19434	-1.66914
0.489		50560	51930		0.19435	-1.66304
0.49		35100	38440		0.16995	-1.62643
0.491		35100	38440		0.12114	-1.61423
0.492		35100	38440		0.04182	-1.60813
0.493		35100	38440		-0.0131	-1.60203
0.494		35100	38440		-0.08022	-1.58983
0.495		35100	38440		-0.15345	-1.58373
0.496		29980	33070		-0.23278	-1.56543
0.497		29980	33070		-0.31821	-1.55323
0.498		29980	33070		-0.40364	-1.53493
0.499		29980	33070		-0.49518	-1.52883
0.5		29980	33070		-0.59282	-1.54104
0.501		29980	33070		-0.70877	-1.52884
0.502		49160	51230		-0.7942	-1.51054
0.503		49160	51230		-0.91626	-1.49834
0.504		49160	51230		-1.03831	-1.50445
0.505		49160	51230		-1.15427	-1.50446
0.506		49160	51230		-1.28242	-1.50446
0.507		49160	51230		-1.40447	-1.50447
0.508		51900	55040		-1.52652	-1.52889
0.509		51900	55040		-1.62417	-1.5411
0.51		51900	55040		-1.74011	-1.55332
0.511		51900	55040		-1.86217	-1.56553
0.512		51900	55040		-1.97202	-1.55943
0.513		51900	55040		-2.09407	-1.56554
0.514		56340	60990		-2.17951	-1.57776
0.515		56340	60990		-2.28325	-1.58386
0.516		56340	60990		-2.37478	-1.59608
0.517		56340	60990		-2.44801	-1.60219
0.518		56340	60990		-2.52123	-1.63271
0.519		56340	60990		-2.60057	-1.62662
0.52		45560	48400		-2.66158	-1.64493
0.521		45560	48400		-2.7165	-1.65715
0.522		45560	48400		-2.77141	-1.68157
0.523		45560	48400		-2.83243	-1.68158
0.524		45560	48400		-2.89955	-1.69379
0.525		45560	48400		-2.93005	-1.71821
0.526		61500	65890		-2.98497	-1.73652
0.527		61500	65890		-3.03989	-1.74874
0.528		61500	65890		-3.07039	-1.77316
0.529		61500	65890		-3.1192	-1.78537
0.53		61500	65890		-3.18022	-1.8098
0.531		61500	65890		-3.21682	-1.82201
0.532		48230	49650		-3.27174	-1.80981
0.533		48230	49650		-3.30224	-1.86475
0.534		48230	49650		-3.33884	-1.86475
0.535		48230	49650		-3.38155	-1.88917
0.536		48230	49650		-3.40595	-1.9197
0.537		48230	49650		-3.44255	-1.93191
0.538		53790	55450		-3.47306	-1.95023
0.539		53790	55450		-3.49745	-1.95634
0.54		53790	55450		-3.53406	-1.97466
0.541		53790	55450		-3.58897	-2.00518
0.542		53790	55450		-3.61337	-2.01739
0.543		53790	55450		-3.64387	-2.03571
0.544		54940	55710		-3.69268	-2.04792
0.545		54940	55710		-3.73539	-2.07844
0.546		54940	55710		-3.7842	-2.09676
0.547		54940	55710		-3.82691	-2.12729
0.548		54940	55710		-3.86962	-2.1334
0.549		54940	55710		-3.91232	-2.16392
0.55		56000	57970		-3.93062	-2.18224
0.551		56000	57970		-3.94891	-2.20056
0.552		56000	57970		-3.98552	-2.21277
0.553		56000	57970		-3.99771	-2.2555
0.554		56000	57970		-4.016	-2.25551
0.555		56000	57970		-4.05871	-2.26161
0.556		58950	62370		-4.0709	-2.26773
0.557		58950	62370		-4.0953	-2.29825
0.558		58950	62370		-4.08308	-2.29826
0.559		58950	62370		-4.10137	-2.29826
0.56		58950	62370		-4.11356	-2.32879
0.561		58950	62370		-4.13185	-2.3471
0.562		60630	64450		-4.10743	-2.34711
0.563		60630	64450		-4.11351	-2.37153
0.564		60630	64450		-4.10129	-2.38985
0.565		60630	64450		-4.10737	-2.39596
0.566		60630	64450		-4.11956	-2.41428
0.567		60630	64450		-4.10734	-2.43259
0.568		59200	63410		-4.12563	-2.44481
0.569		59200	63410		-4.13172	-2.48143
0.57		59200	63410		-4.13781	-2.48754
0.571		59200	63410		-4.1561	-2.50586
0.572		59200	63410		-4.18661	-2.52418
0.573		59200	63410		-4.17438	-2.5547
0.574		59300	64560		-4.17436	-2.56692
0.575		59300	64560		-4.18656	-2.57302
0.576		59300	64560		-4.18654	-2.59745
0.577		59300	64560		-4.19263	-2.59745
0.578		59300	64560		-4.19261	-2.59136
0.579		59300	64560		-4.1987	-2.59746
0.58		62450	68120		-4.21089	-2.61578
0.581		62450	68120		-4.21697	-2.60968
0.582		62450	68120		-4.20475	-2.60359
0.583		62450	68120		-4.23525	-2.59139
0.584		62450	68120		-4.23524	-2.62191
0.585		62450	68120		-4.25353	-2.62802
0.586		61570	66970		-4.25351	-2.64024
0.587		61570	66970		-4.2657	-2.65855
0.588		61570	66970		-4.284	-2.67687
0.589		61570	66970		-4.30229	-2.68908
0.59		61570	66970		-4.32059	-2.7013
0.591		61570	66970		-4.33278	-2.70741
0.592		36370	40500		-4.35717	-2.71352
0.593		36370	40500		-4.38157	-2.73794
0.594		36370	40500		-4.38766	-2.75625
0.595		36370	40500		-4.38154	-2.75016
0.596		36370	40500		-4.39373	-2.76847
0.597		36370	40500		-4.38761	-2.75627
0.598		59730	64120		-4.41811	-2.76239
0.599		59730	64120		-4.40588	-2.75629
0.6		59730	64120		-4.41808	-2.77461
0.601		59730	64120		-4.42417	-2.76851
0.602		59730	64120		-4.41194	-2.77462
0.603		59730	64120		-4.40582	-2.76242
0.604		59620	64360		-4.41191	-2.76853
0.605		59620	64360		-4.39968	-2.77464
0.606		59620	64360		-4.42408	-2.77464
0.607		59620	64360		-4.41796	-2.79906
0.608		59620	64360		-4.42405	-2.80518
0.609		59620	64360		-4.43013	-2.82959
0.61		57310	62710		-4.43622	-2.8296
0.611		57310	62710		-4.44841	-2.83571
0.612		57310	62710		-4.4545	-2.84182
0.613		57310	62710		-4.45448	-2.84183
0.614		57310	62710		-4.44836	-2.85404
0.615		57310	62710		-4.44224	-2.84184
0.616		54600	59560		-4.43002	-2.85405
0.617		54600	59560		-4.4178	-2.85406
0.618		54600	59560		-4.39947	-2.86017
0.619		54600	59560		-4.36894	-2.84187
0.62		54600	59560		-4.36892	-2.83577
0.621		54600	59560		-4.35059	-2.83578
0.622		48560	53240		-4.33227	-2.83578
0.623		48560	53240		-4.29563	-2.82358
0.624		48560	53240		-4.30782	-2.82969
0.625		48560	53240		-4.2956	-2.8358
0.626		48560	53240		-4.30168	-2.83581
0.627		48560	53240		-4.28336	-2.84192
0.628		18040	20270		-4.28944	-2.84192
0.629		18040	20270		-4.30164	-2.83583
0.63		18040	20270		-4.33213	-2.83583
0.631		18040	20270		-4.3016	-2.85415
0.632		18040	20270		-4.29548	-2.87247
0.633		18040	20270		-4.28936	-2.88468
0.634		24470	28320		-4.27714	-2.87859
0.635		24470	28320		-4.26491	-2.87859
0.636		24470	28320		-4.2588	-2.8908
0.637		24470	28320		-4.24657	-2.89691
0.638		24470	28320		-4.22214	-2.90913
0.639		24470	28320		-4.20381	-2.89083
0.64		21080	24330		-4.18548	-2.90304
0.641		21080	24330		-4.15495	-2.89084
0.642		21080	24330		-4.13662	-2.89085
0.643		21080	24330		-4.1244	-2.87865
0.644		21080	24330		-4.09997	-2.87255
0.645		21080	24330		-4.08775	-2.88476
0.646		10110	9040		-4.07552	-2.87866
0.647		10110	9040		-4.0633	-2.87867
0.648		10110	9040		-4.03887	-2.89088
0.649		10110	9040		-4.02665	-2.89089
0.65		10110	9040		-3.99611	-2.87259
0.651		10110	9040		-3.94726	-2.87259
0.652		10500	8780		-3.91673	-2.8726
0.653		10500	8780		-3.86789	-2.88481
0.654		10500	8780		-3.82515	-2.89092
0.655		10500	8780		-3.7702	-2.89703
0.656		10500	8780		-3.72746	-2.89093
0.657		10500	8780		-3.6542	-2.89704
0.658		12420	9880		-3.58704	-2.87874
0.659		12420	9880		-3.51378	-2.87264
0.66		12420	9880		-3.43442	-2.86655
0.661		12420	9880		-3.36116	-2.86655
0.662		12420	9880		-3.2818	-2.85435
0.663		12420	9880		-3.21465	-2.84826
0.664		15200	10000		-3.13528	-2.85437
0.665		15200	10000		-3.05592	-2.84827
0.666		15200	10000		-2.98876	-2.83607
0.667		15200	10000		-2.8972	-2.83608
0.668		15200	10000		-2.82394	-2.83608
0.669		15200	10000		-2.73237	-2.84829
0.67		14680	9600		-2.66521	-2.8422
0.671		14680	9600		-2.57975	-2.8422
0.672		14680	9600		-2.47597	-2.83611
0.673		14680	9600		-2.3844	-2.84832
0.674		14680	9600		-2.29284	-2.83002
0.675		14680	9600		-2.17075	-2.82392
0.676		13090	8900		-2.04866	-2.82392
0.677		13090	8900		-1.94488	-2.79952
0.678		13090	8900		-1.84111	-2.78121
0.679		13090	8900		-1.71902	-2.78122
0.68		13090	8900		-1.59694	-2.77513
0.681		13090	8900		-1.49316	-2.76903
0.682		13390	9520		-1.38328	-2.76293
0.683		13390	9520		-1.2734	-2.73242
0.684		13390	9520		-1.17573	-2.73853
0.685		13390	9520		-1.08416	-2.73243
0.686		13390	9520		-0.99259	-2.71413
0.687		13390	9520		-0.89491	-2.69583
0.688		13250	9660		-0.80945	-2.68973
0.689		13250	9660		-0.70567	-2.69584
0.69		13250	9660		-0.63851	-2.68974
0.691		13250	9660		-0.55305	-2.67754
0.692		13250	9660		-0.47979	-2.67144
0.693		13250	9660		-0.40043	-2.66534
0.694		11470	9230		-0.32107	-2.65925
0.695		11470	9230		-0.25391	-2.64095
0.696		11470	9230		-0.19286	-2.62875
0.697		11470	9230		-0.1257	-2.60434
0.698		11470	9230		-0.04024	-2.56772
0.699		11470	9230		0.01471	-2.54942
0.7		22920	23520		0.07576	-2.52501
0.701		22920	23520		0.13681	-2.4945
0.702		22920	23520		0.20397	-2.47619
0.703		22920	23520		0.27722	-2.45789
0.704		22920	23520		0.31997	-2.43959
0.705		22920	23520		0.3505	-2.40908
0.706		42460	47300		0.39324	-2.37856
0.707		42460	47300		0.44209	-2.37247
0.708		42460	47300		0.47262	-2.36027
0.709		42460	47300		0.49705	-2.34196
0.71		42460	47300		0.54589	-2.31145
0.711		42460	47300		0.58863	-2.28705
0.712		15580	17350		0.58865	-2.28095
0.713		15580	17350		0.60698	-2.26265
0.714		15580	17350		0.63141	-2.22603
0.715		15580	17350		0.65584	-2.19552
0.716		15580	17350		0.67417	-2.1589
0.717		15580	17350		0.68029	-2.10398
0.718		14960	16140		0.72913	-2.06737
0.719		14960	16140		0.75356	-2.02464
0.72		14960	16140		0.77189	-1.99414
0.721		14960	16140		0.77191	-1.96973
0.722		14960	16140		0.76582	-1.92701
0.723		14960	16140		0.79025	-1.8965
0.724		47950	53170		0.78416	-1.85378
0.725		47950	53170		0.75366	-1.82327
0.726		47950	53170		0.74147	-1.77445
0.727		47950	53170		0.72318	-1.75614
0.728		47950	53170		0.69267	-1.73173
0.729		47950	53170		0.66218	-1.71953
0.73		51700	55940		0.61946	-1.67682
0.731		51700	55940		0.57066	-1.6463
0.732		51700	55940		0.51574	-1.61579
0.733		51700	55940		0.47913	-1.58529
0.734		51700	55940		0.43643	-1.56087
0.735		51700	55940		0.39982	-1.51816
0.736		20830	22200		0.3327	-1.49375
0.737		20830	22200		0.25947	-1.45714
0.738		20830	22200		0.22897	-1.42663
0.739		20830	22200		0.16796	-1.39001
0.74		20830	22200		0.12525	-1.3595
0.741		20830	22200		0.04592	-1.32288
0.742		13570	12480		0.00931	-1.29848
0.743		13570	12480		-0.05781	-1.27407
0.744		13570	12480		-0.14324	-1.26187
0.745		13570	12480		-0.22257	-1.23746
0.746		13570	12480		-0.3019	-1.21305
0.747		13570	12480		-0.36902	-1.20696
0.748		12030	7770		-0.46666	-1.20086
0.749		12030	7770		-0.5582	-1.18866
0.75		12030	7770		-0.64973	-1.18866
0.751		12030	7770		-0.73517	-1.19478
0.752		12030	7770		-0.83891	-1.17037
0.753		12030	7770		-0.92435	-1.18258
0.754		18250	12990		-0.99146	-1.17038
0.755		18250	12990		-1.06469	-1.15208
0.756		18250	12990		-1.13792	-1.15819
0.757		18250	12990		-1.21725	-1.15209
0.758		18250	12990		-1.25996	-1.13989
0.759		18250	12990		-1.29656	-1.13379
0.76		17870	11890		-1.32706	-1.12159
0.761		17870	11890		-1.36977	-1.1277
0.762		17870	11890		-1.42469	-1.1155
0.763		17870	11890		-1.44908	-1.11551
0.764		17870	11890		-1.4979	-1.10331
0.765		17870	11890		-1.52839	-1.12162
0.766		16550	12510		-1.54669	-1.10332
0.767		16550	12510		-1.57108	-1.10943
0.768		16550	12510		-1.58938	-1.11554
0.769		16550	12510		-1.58936	-1.12165
0.77		16550	12510		-1.58935	-1.10945
0.771		16550	12510		-1.57713	-1.12166
0.772		8240	9790		-1.58931	-1.11557
0.773		8240	9790		-1.58319	-1.12168
0.774		8240	9790		-1.55876	-1.12168
0.775		8240	9790		-1.51602	-1.10949
0.776		8240	9790		-1.46718	-1.11559
0.777		8240	9790		-1.45495	-1.1156
0.778		9280	12390		-1.40611	-1.0973
0.779		9280	12390		-1.36947	-1.0973
0.78		9280	12390		-1.30232	-1.09731
0.781		9280	12390		-1.24737	-1.09121
0.782		9280	12390		-1.18021	-1.09732
0.783		9280	12390		-1.13747	-1.07902
0.784		6280	8350		-1.08863	-1.08513
0.785		6280	8350		-1.02757	-1.07903
0.786		6280	8350		-0.97263	-1.06683
0.787		6280	8350		-0.91768	-1.06684
0.788		6280	8350		-0.86883	-1.06684
0.789		6280	8350		-0.81389	-1.07295
0.79		4520	5880		-0.77725	-1.05465
0.791		4520	5880		-0.72841	-1.05466
0.792		4520	5880		-0.68566	-1.05466
0.793		4520	5880		-0.62461	-1.06077
0.794		4520	5880		-0.56966	-1.06078
0.795		4520	5880		-0.53913	-1.03637
0.796		4430	5690		-0.50249	-1.03028
0.797		4430	5690		-0.45975	-1.00586
0.798		4430	5690		-0.42311	-0.99366
0.799		4430	5690		-0.35596	-0.96926
0.8		4430	5690		-0.31932	-0.95095
0.801		4430	5690		-0.25827	-0.92654
0.802		4360	5280		-0.18501	-0.91435
0.803		4360	5280		-0.13617	-0.88384
0.804		4360	5280		-0.06901	-0.87163
0.805		4360	5280		-0.00796	-0.85333
0.806		4360	5280		0.05309	-0.83502
0.807		4360	5280		0.13245	-0.81062
0.808		8320	6180		0.16909	-0.79842
0.809		8320	6180		0.22404	-0.78622
0.81		8320	6180		0.24847	-0.76181
0.811		8320	6180		0.29731	-0.7313
0.812		8320	6180		0.32785	-0.69469
0.813		8320	6180		0.3828	-0.68859
0.814		7530	8610		0.43164	-0.64587
0.815		7530	8610		0.51101	-0.60315
0.816		7530	8610		0.57205	-0.57874
0.817		7530	8610		0.63311	-0.53602
0.818		7530	8610		0.72468	-0.49941
0.819		7530	8610		0.79183	-0.4628
0.82		16280	11590		0.86509	-0.42618
0.821		16280	11590		0.93225	-0.38957
0.822		16280	11590		1.0055	-0.35906
0.823		16280	11590		1.06656	-0.30413
0.824		16280	11590		1.09709	-0.27972
0.825		16280	11590		1.11542	-0.2309
0.826		25450	19110		1.17647	-0.18818
0.827		25450	19110		1.24362	-0.14547
0.828		25450	19110		1.28637	-0.10275
0.829		25450	19110		1.34131	-0.06613
0.83		25450	19110		1.36574	-0.02952
0.831		25450	19110		1.40238	0.0132
0.832		35100	34320		1.43292	0.04371
0.833		35100	34320		1.44514	0.08033
0.834		35100	34320		1.48788	0.12915
0.835		35100	34320		1.51231	0.17186
0.836		35100	34320		1.53064	0.20238
0.837		35100	34320		1.53676	0.2573
0.838		26120	24220		1.5673	0.30002
0.839		26120	24220		1.59783	0.35495
0.84		26120	24220		1.61615	0.42818
0.841		26120	24220		1.62227	0.477
0.842		26120	24220		1.62839	0.52582
0.843		26120	24220		1.64672	0.58685
0.844		19280	13830		1.65284	0.64788
0.845		19280	13830		1.64675	0.6906
0.846		19280	13830		1.62846	0.73942
0.847		19280	13830		1.61017	0.76993
0.848		19280	13830		1.58576	0.80654
0.849		19280	13830		1.52475	0.83096
0.85		36000	29030		1.47594	0.87367
0.851		36000	29030		1.42102	0.89808
0.852		36000	29030		1.3539	0.92249
0.853		36000	29030		1.30509	0.93469
0.854		36000	29030		1.25017	0.9591
0.855		36000	29030		1.18305	0.99571
0.856		31550	31350		1.08541	0.9896
0.857		31550	31350		0.99998	1.00791
0.858		31550	31350		0.91454	1.03231
0.859		31550	31350		0.81691	1.05672
0.86		31550	31350		0.72537	1.07503
0.861		31550	31350		0.61552	1.08723
0.862		10330	11140		0.51788	1.06891
0.863		10330	11140		0.40193	1.07501
0.864		10330	11140		0.29209	1.075
0.865		10330	11140		0.18834	1.06889
0.866		10330	11140		0.06629	1.06278
0.867		10330	11140		-0.02525	1.05056
0.868		4880	5760		-0.1473	1.01393
0.869		4880	5760		-0.25104	0.9712
0.87		4880	5760		-0.367	0.9773
0.871		4880	5760		-0.45853	0.94678
0.872		4880	5760		-0.55007	0.94067
0.873		4880	5760		-0.6355	0.91625
0.874		3170	3870		-0.71483	0.89183
0.875		3170	3870		-0.81247	0.87351
0.876		3170	3870		-0.8918	0.83078
0.877		3170	3870		-0.95892	0.80025
0.878		3170	3870		-1.04435	0.77583
0.879		3170	3870		-1.10537	0.75752
0.88		4210	5390		-1.14198	0.7453
0.881		4210	5390		-1.19689	0.72699
0.882		4210	5390		-1.24571	0.68426
0.883		4210	5390		-1.28841	0.65983
0.884		4210	5390		-1.30671	0.62321
0.885		4210	5390		-1.34331	0.59268
0.886		5080	6360		-1.37992	0.57437
0.887		5080	6360		-1.39821	0.53774
0.888		5080	6360		-1.39819	0.49501
0.889		5080	6360		-1.41038	0.47669
0.89		5080	6360		-1.41647	0.45837
0.891		5080	6360		-1.40425	0.42174
0.892		12790	14940		-1.39202	0.40953
0.893		12790	14940		-1.36149	0.3668
0.894		12790	14940		-1.33706	0.35459
0.895		12790	14940		-1.31263	0.34237
0.896		12790	14940		-1.24547	0.31185
0.897		12790	14940		-1.19053	0.29964
0.898		6790	8170		-1.13557	0.29352
0.899		6790	8170		-1.08063	0.28131
0.9		6790	8170		-0.98296	0.263
0.901		6790	8170		-0.89749	0.25078
0.902		6790	8170		-0.82423	0.24467
0.903		6790	8170		-0.75097	0.25077
0.904		3450	4190		-0.66551	0.24466
0.905		3450	4190		-0.58615	0.25075
0.906		3450	4190		-0.5312	0.25075
0.907		3450	4190		-0.42742	0.23854
0.908		3450	4190		-0.36637	0.22632
0.909		3450	4190		-0.29311	0.22021
0.91		3940	4630		-0.21985	0.23241
0.911		3940	4630		-0.1588	0.2202
0.912		3940	4630		-0.10385	0.2263
0.913		3940	4630		-0.02449	0.23239
0.914		3940	4630		0.04877	0.2507
0.915		3940	4630		0.12203	0.2629
0.916		4490	5160		0.18308	0.26289
0.917		4490	5160		0.23803	0.28119
0.918		4490	5160		0.29298	0.2995
0.919		4490	5160		0.35403	0.3117
0.92		4490	5160		0.4456	0.33611
0.921		4490	5160		0.50055	0.34831
0.922		3310	3880		0.56159	0.36661
0.923		3310	3880		0.62875	0.38492
0.924		3310	3880		0.6837	0.40932
0.925		3310	3880		0.73865	0.43373
0.926		3310	3880		0.78139	0.47034
0.927		3310	3880		0.86685	0.49475
0.928		3890	4400		0.89128	0.50085
0.929		3890	4400		0.94624	0.51305
0.93		3890	4400		0.98287	0.53746
0.931		3890	4400		1.05003	0.54966
0.932		3890	4400		1.09887	0.58627
0.933		3890	4400		1.13551	0.62899
0.934		8750	9780		1.16604	0.6595
0.935		8750	9780		1.20878	0.6656
0.936		8750	9780		1.28204	0.69001
0.937		8750	9780		1.31257	0.74494
0.938		8750	9780		1.37973	0.78765
0.939		8750	9780		1.44078	0.82427
0.94		25360	27150		1.49573	0.85478
0.941		25360	27150		1.53847	0.9097
0.942		25360	27150		1.57511	0.97073
0.943		25360	27150		1.63006	1.03176
0.944		25360	27150		1.64839	1.07448
0.945		25360	27150		1.66671	1.10499
0.946		34750	35600		1.71556	1.16602
0.947		34750	35600		1.73999	1.20874
0.948		34750	35600		1.77052	1.24535
0.949		34750	35600		1.77664	1.27586
0.95		34750	35600		1.78276	1.33689
0.951		34750	35600		1.80719	1.38571
0.952		17750	19910		1.80721	1.44674
0.953		17750	19910		1.83774	1.49556
0.954		17750	19910		1.83776	1.52607
0.955		17750	19910		1.84998	1.5932
0.956		17750	19910		1.87441	1.61761
0.957		17750	19910		1.89274	1.66033
0.958		13790	15320		1.90497	1.70305
0.959		13790	15320		1.91719	1.75187
0.96		13790	15320		1.92331	1.77017
0.961		13790	15320		1.91722	1.819
0.962		13790	15320		1.90503	1.8312
0.963		13790	15320		1.85622	1.86171
0.964		18970	20640		1.82572	1.89222
0.965		18970	20640		1.7708	1.89831
0.966		18970	20640		1.69147	1.91662
0.967		18970	20640		1.62435	1.91051
0.968		18970	20640		1.53892	1.89219
0.969		18970	20640		1.45958	1.88608
0.97		16870	18460		1.36195	1.87997
0.971		16870	18460		1.26431	1.86776
0.972		16870	18460		1.14836	1.87386
0.973		16870	18460		1.03851	1.85554
0.974		16870	18460		0.94697	1.84943
0.975		16870	18460		0.86765	1.83111
0.976		34570	35060		0.77611	1.78838
0.977		34570	35060		0.65405	1.76396
0.978		34570	35060		0.54421	1.75175
0.979		34570	35060		0.45877	1.72732
0.98		34570	35060		0.36724	1.72732
0.981		34570	35060		0.2757	1.67848
0.982		44160	42090		0.18417	1.66627
0.983		44160	42090		0.07432	1.62354
0.984		44160	42090		-0.01111	1.59912
0.985		44160	42090		-0.09655	1.56249
0.986		44160	42090		-0.18808	1.53807
0.987		44160	42090		-0.2613	1.50755
0.988		42700	40950		-0.35284	1.45261
0.989		42700	40950		-0.41386	1.40988
0.99		42700	40950		-0.49319	1.36104
0.991		42700	40950		-0.56031	1.32442
0.992		42700	40950		-0.62133	1.27558
0.993		42700	40950		-0.66404	1.23895
0.994		42330	37870		-0.72506	1.18401
0.995		42330	37870		-0.78608	1.12908
0.996		42330	37870		-0.81048	1.09245
0.997		42330	37870		-0.87149	1.05582
0.998		42330	37870		-0.9081	0.99478
0.999		42330	37870		-0.9325	0.95205
1		36560	31210		-0.95689	0.89711
1.001		36560	31210		-1.0057	0.84217
1.002		36560	31210		-1.04841	0.79334
1.003		36560	31210		-1.09112	0.7445
1.004		36560	31210		-1.14604	0.68957
1.005		36560	31210		-1.20706	0.62242
1.006		42270	37420		-1.28028	0.57969
1.007		42270	37420		-1.3352	0.52475
1.008		42270	37420		-1.42063	0.46981
1.009		42270	37420		-1.49386	0.40877
1.01		42270	37420		-1.57929	0.33552
1.011		42270	37420		-1.65862	0.27448
1.012		32450	27410		-1.73795	0.20123
1.013		32450	27410		-1.84169	0.14019
1.014		32450	27410		-1.93933	0.11577
1.015		32450	27410		-2.02476	0.04252
1.016		32450	27410		-2.10409	-0.01242
1.017		32450	27410		-2.19563	-0.06736
1.018		34250	29000		-2.26275	-0.11619
1.019		34250	29000		-2.32987	-0.15282
1.02		34250	29000		-2.39699	-0.20775
1.021		34250	29000		-2.48243	-0.25049
1.022		34250	29000		-2.54955	-0.32373
1.023		34250	29000		-2.64108	-0.36647
1.024		39060	34570		-2.7021	-0.43361
1.025		39060	34570		-2.76923	-0.48245
1.026		39060	34570		-2.84245	-0.52518
1.027		39060	34570		-2.91568	-0.58622
1.028		39060	34570		-2.9889	-0.64116
1.029		39060	34570		-3.03771	-0.7144
1.03		37990	33410		-3.09873	-0.76934
1.031		37990	33410		-3.14754	-0.80597
1.032		37990	33410		-3.17805	-0.8487
1.033		37990	33410		-3.22686	-0.89143
1.034		37990	33410		-3.25125	-0.94637
1.035		37990	33410		-3.25124	-0.983
1.036		38400	34330		-3.28784	-1.05015
1.037		38400	34330		-3.33055	-1.09287
1.038		38400	34330		-3.33053	-1.09898
1.039		38400	34330		-3.34273	-1.15393
1.04		38400	34330		-3.3244	-1.17834
1.041		38400	34330		-3.33049	-1.20887
1.042		34000	30240		-3.31826	-1.2577
1.043		34000	30240		-3.31824	-1.27602
1.044		34000	30240		-3.31212	-1.30044
1.045		34000	30240		-3.28769	-1.34317
1.046		34000	30240		-3.26937	-1.36759
1.047		34000	30240		-3.26935	-1.41643
1.048		41920	38080		-3.26323	-1.44695
1.049		41920	38080		-3.2388	-1.47748
1.05		41920	38080		-3.23878	-1.508
1.051		41920	38080		-3.21435	-1.53852
1.052		41920	38080		-3.22654	-1.59346
1.053		41920	38080		-3.22653	-1.62398
1.054		45340	42090		-3.2143	-1.65451
1.055		45340	42090		-3.21428	-1.67283
1.056		45340	42090		-3.20817	-1.72166
1.057		45340	42090		-3.20205	-1.73387
1.058		45340	42090		-3.18983	-1.74609
1.059		45340	42090		-3.16539	-1.7461
1.06		39440	39070		-3.15317	-1.77662
1.061		39440	39070		-3.14705	-1.78273
1.062		39440	39070		-3.15313	-1.81935
1.063		39440	39070		-3.14702	-1.82547
1.064		39440	39070		-3.12869	-1.85599
1.065		39440	39070		-3.10426	-1.8682
1.066		12210	13920		-3.09204	-1.87432
1.067		12210	13920		-3.07371	-1.91704
1.068		12210	13920		-3.092	-1.93536
1.069		12210	13920		-3.08588	-1.96589
1.07		12210	13920		-3.08587	-1.9781
1.071		12210	13920		-3.07364	-1.99642
1.072		6050	6960		-3.08583	-2.01473
1.073		6050	6960		-3.09802	-2.03305
1.074		6050	6960		-3.09801	-2.05137
1.075		6050	6960		-3.1041	-2.06358
1.076		6050	6960		-3.08577	-2.0941
1.077		6050	6960		-3.10406	-2.10021
1.078		2640	3610		-3.10404	-2.10633
1.079		2640	3610		-3.07351	-2.10633
1.08		2640	3610		-3.04908	-2.13075
1.081		2640	3610		-3.06737	-2.12465
1.082		2640	3610		-3.04905	-2.14297
1.083		2640	3610		-3.05513	-2.13688
1.084		3610	5190		-3.04291	-2.1613
1.085		3610	5190		-3.03679	-2.16741
1.086		3610	5190		-3.03067	-2.17962
1.087		3610	5190		-3.01845	-2.17963
1.088		3610	5190		-2.99401	-2.19794
1.089		3610	5190		-2.98179	-2.22236
1.09		7050	9470		-2.96347	-2.22237
1.091		7050	9470		-2.90852	-2.21627
1.092		7050	9470		-2.86578	-2.22238
1.093		7050	9470		-2.81693	-2.22239
1.094		7050	9470		-2.76199	-2.24681
1.095		7050	9470		-2.70093	-2.24682
1.096		9270	11900		-2.62157	-2.24682
1.097		9270	11900		-2.54221	-2.23462
1.098		9270	11900		-2.46285	-2.22242
1.099		9270	11900		-2.37128	-2.23464
1.1		9270	11900		-2.27361	-2.25295
1.101		9270	11900		-2.16372	-2.23465
1.102		8140	10970		-2.04774	-2.22245
1.103		8140	10970		-1.95007	-2.21635
1.104		8140	10970		-1.8646	-2.21636
1.105		8140	10970		-1.76693	-2.21636
1.106		8140	10970		-1.66926	-2.19806
1.107		8140	10970		-1.55938	-2.19196
1.108		1990	2560		-1.4617	-2.21028
1.109		1990	2560		-1.33962	-2.19808
1.11		1990	2560		-1.23584	-2.16757
1.111		1990	2560		-1.13817	-2.16147
1.112		1990	2560		-1.0405	-2.16148
1.113		1990	2560		-0.93062	-2.13707
1.114		3110	4180		-0.82074	-2.12487
1.115		3110	4180		-0.69865	-2.10046
1.116		3110	4180		-0.60098	-2.11268
1.117		3110	4180		-0.4972	-2.09437
1.118		3110	4180		-0.36291	-2.05165
1.119		3110	4180		-0.25303	-2.02114
1.12		2910	3850		-0.13704	-1.99063
1.121		2910	3850		-0.04547	-1.96012
1.122		2910	3850		0.08271	-1.92961
1.123		2910	3850		0.18649	-1.91131
1.124		2910	3850		0.27196	-1.893
1.125		2910	3850		0.35132	-1.8808
1.126		3180	4270		0.42458	-1.85029
1.127		3180	4270		0.51615	-1.83199
1.128		3180	4270		0.5833	-1.82589
1.129		3180	4270		0.65656	-1.79538
1.13		3180	4270		0.70541	-1.75876
1.131		3180	4270		0.76035	-1.72825
1.132		7820	10440		0.82141	-1.69774
1.133		7820	10440		0.89466	-1.66113
1.134		7820	10440		0.94351	-1.63062
1.135		7820	10440		1.01677	-1.57569
1.136		7820	10440		1.10224	-1.55739
1.137		7820	10440		1.14497	-1.49025
1.138		2470	3380		1.24265	-1.44754
1.139		2470	3380		1.2976	-1.40482
1.14		2470	3380		1.35865	-1.34989
1.141		2470	3380		1.40749	-1.30718
1.142		2470	3380		1.45633	-1.24615
1.143		2470	3380		1.51739	-1.21564
1.144		5540	7490		1.59675	-1.16681
1.145		5540	7490		1.6517	-1.09968
1.146		5540	7490		1.70055	-1.05697
1.147		5540	7490		1.7738	-1.00814
1.148		5540	7490		1.79824	-0.97153
1.149		5540	7490		1.82877	-0.9166
1.15		3750	5160		1.8593	-0.84947
1.151		3750	5160		1.92035	-0.80675
1.152		3750	5160		1.9753	-0.73962
1.153		3750	5160		2.01804	-0.67859
1.154		3750	5160		2.06078	-0.60536
1.155		3750	5160		2.09131	-0.53822
1.156		4580	5950		2.13406	-0.47719
1.157		4580	5950		2.15238	-0.42227
1.158		4580	5950		2.18902	-0.36124
1.159		4580	5950		2.18904	-0.2758
1.16		4580	5950		2.20737	-0.21477
1.161		4580	5950		2.20738	-0.14764
1.162		4390	5850		2.23181	-0.06219
1.163		4390	5850		2.24404	0.01104
1.164		4390	5850		2.27457	0.07817
1.165		4390	5850		2.28069	0.15751
1.166		4390	5850		2.29902	0.24296
1.167		4390	5850		2.29903	0.31619
1.168		5210	6920		2.29295	0.37722
1.169		5210	6920		2.28075	0.42604
1.17		5210	6920		2.25636	0.50538
1.171		5210	6920		2.25027	0.56641
1.172		5210	6920		2.24418	0.63354
1.173		5210	6920		2.23199	0.69457
1.174		6650	8790		2.23811	0.7617
1.175		6650	8790		2.24424	0.84104
1.176		6650	8790		2.25035	0.88986
1.177		6650	8790		2.26868	0.957
1.178		6650	8790		2.25039	1.03633
1.179		6650	8790		2.2504	1.11568
1.18		6320	8680		2.24432	1.19501
1.181		6320	8680		2.23212	1.26214
1.182		6320	8680		2.21994	1.32928
1.183		6320	8680		2.21385	1.41472
1.184		6320	8680		2.20166	1.49406
1.185		6320	8680		2.21388	1.54288
1.186		5710	7650		2.2139	1.62832
1.187		5710	7650		2.21391	1.68935
1.188		5710	7650		2.20173	1.76259
1.189		5710	7650		2.20784	1.81751
1.19		5710	7650		2.17124	1.87244
1.191		5710	7650		2.14684	1.93957
1.192		4130	5210		2.12245	2.0006
1.193		4130	5210		2.11636	2.07383
1.194		4130	5210		2.10417	2.14707
1.195		4130	5210		2.09198	2.20199
1.196		4130	5210		2.06758	2.24472
1.197		4130	5210		2.04318	2.30574
1.198		5150	6430		2.0432	2.36067
1.199		5150	6430		2.03711	2.4156
1.2		5150	6430		2.02492	2.45831
1.201		5150	6430		2.00663	2.51934
1.202		5150	6430		1.98833	2.55595
1.203		5150	6430		1.98224	2.61088
1.204		4930	6290		1.97616	2.6536
1.205		4930	6290		1.96397	2.70242
1.206		4930	6290		1.94567	2.75734
1.207		4930	6290		1.93959	2.79396
1.208		4930	6290		1.90909	2.84278
1.209		4930	6290		1.87859	2.86108
1.21		5650	6980		1.83588	2.9038
1.211		5650	6980		1.80537	2.95262
1.212		5650	6980		1.78098	2.98924
1.213		5650	6980		1.75048	3.03196
1.214		5650	6980		1.72608	3.06247
1.215		5650	6980		1.69557	3.10519
1.216		9530	11530		1.68949	3.12349
1.217		9530	11530		1.6773	3.1479
1.218		9530	11530		1.66511	3.19672
1.219		9530	11530		1.65292	3.23944
1.22		9530	11530		1.62852	3.26384
1.221		9530	11530		1.58581	3.28825
1.222		12100	13710		1.57362	3.30045
1.223		12100	13710		1.56143	3.32486
1.224		12100	13710		1.55534	3.34316
1.225		12100	13710		1.56147	3.34926
1.226		12100	13710		1.53707	3.37367
1.227		12100	13710		1.54929	3.39197
1.228		7890	8410		1.55541	3.40417
1.229		7890	8410		1.55543	3.41637
1.23		7890	8410		1.55545	3.42858
1.231		7890	8410		1.54936	3.44077
1.232		7890	8410		1.55548	3.45297
1.233		7890	8410		1.54939	3.47738
1.234		11110	13200		1.56161	3.48348
1.235		11110	13200		1.57994	3.50789
1.236		11110	13200		1.59827	3.48957
1.237		11110	13200		1.58608	3.50787
1.238		11110	13200		1.62882	3.52618
1.239		11110	13200		1.64104	3.53838
1.24		8920	9590		1.67768	3.55058
1.241		8920	9590		1.67159	3.56888
1.242		8920	9590		1.68992	3.56277
1.243		8920	9590		1.69604	3.56277
1.244		8920	9590		1.68995	3.56886
1.245		8920	9590		1.67776	3.56886
1.246		8800	9430		1.67167	3.56885
1.247		8800	9430		1.65949	3.54443
1.248		8800	9430		1.59846	3.52001
1.249		8800	9430		1.55576	3.49559
1.25		8800	9430		1.51305	3.47728
1.251		8800	9430		1.48255	3.45896
1.252		6700	5740		1.45205	3.44674
1.253		6700	5740		1.42155	3.41622
1.254		6700	5740		1.37884	3.3918
1.255		6700	5740		1.34223	3.404
1.256		6700	5740		1.31173	3.36737
1.257		6700	5740		1.28123	3.34295
1.258		6060	4540		1.25073	3.31243
1.259		6060	4540		1.22633	3.30632
1.26		6060	4540		1.19583	3.27579
1.261		6060	4540		1.17143	3.23306
1.262		6060	4540		1.14093	3.20864
1.263		6060	4540		1.10433	3.19643
1.264		5300	4730		1.06772	3.1598
1.265		5300	4730		1.04332	3.11707
1.266		5300	4730		1.01893	3.09875
1.267		5300	4730		0.98842	3.06823
1.268		5300	4730		0.92741	3.04991
1.269		5300	4730		0.8908	3.01939
1.27		14430	17290		0.86641	3.00107
1.271		14430	17290		0.84811	2.97054
1.272		14430	17290		0.81761	2.95223
1.273		14430	17290		0.80542	2.9156
1.274		14430	17290		0.79933	2.88508
1.275		14430	17290		0.80546	2.86676
1.276		19050	21800		0.79327	2.84844
1.277		19050	21800		0.78107	2.83623
1.278		19050	21800		0.78719	2.7996
1.279		19050	21800		0.775	2.8118
1.28		19050	21800		0.77502	2.78127
1.281		19050	21800		0.77504	2.75686
1.282		43820	47380		0.82388	2.73243
1.283		43820	47380		0.8239	2.73853
1.284		43820	47380		0.84832	2.72022
1.285		43820	47380		0.86665	2.71411
1.286		43820	47380		0.85446	2.7141
1.287		43820	47380		0.87279	2.68968
1.288		39140	43070		0.8606	2.67747
1.289		39140	43070		0.84841	2.66525
1.29		39140	43070		0.83622	2.65304
1.291		39140	43070		0.85454	2.62251
1.292		39140	43070		0.84846	2.6042
1.293		39140	43070		0.83627	2.59809
1.294		32330	35860		0.81797	2.56146
1.295		32330	35860		0.8363	2.54314
1.296		32330	35860		0.83631	2.51872
1.297		32330	35860		0.81802	2.4943
1.298		32330	35860		0.79362	2.43936
1.299		32330	35860		0.76312	2.41494
1.3		35990	39470		0.73873	2.37832
1.301		35990	39470		0.68381	2.33558
1.302		35990	39470		0.6289	2.29285
1.303		35990	39470		0.58619	2.25012
1.304		35990	39470		0.51296	2.19518
1.305		35990	39470		0.45194	2.12194
1.306		27480	30950		0.37261	2.067
1.307		27480	30950		0.26277	1.99375
1.308		27480	30950		0.14682	1.94491
1.309		27480	30950		0.03697	1.85335
1.31		27480	30950		-0.09119	1.79842
1.311		27480	30950		-0.20714	1.72517
1.312		20460	23680		-0.32309	1.63971
1.313		20460	23680		-0.45125	1.57867
1.314		20460	23680		-0.5672	1.49932
1.315		20460	23680		-0.69535	1.42607
1.316		20460	23680		-0.81741	1.34672
1.317		20460	23680		-0.93946	1.27347
1.318		19190	21950		-1.05541	1.20022
1.319		19190	21950		-1.17747	1.12697
1.32		19190	21950		-1.29952	1.05983
1.321		19190	21950		-1.40937	0.97437
1.322		19190	21950		-1.50701	0.89502
1.323		19190	21950		-1.61685	0.80346
1.324		18690	21880		-1.7267	0.718
1.325		18690	21880		-1.82434	0.63865
1.326		18690	21880		-1.92808	0.58981
1.327		18690	21880		-2.00741	0.49825
1.328		18690	21880		-2.09284	0.39449
1.329		18690	21880		-2.18438	0.30293
1.33		18080	21780		-2.2454	0.22968
1.331		18080	21780		-2.31252	0.15033
1.332		18080	21780		-2.38574	0.09539
1.333		18080	21780		-2.44066	0.01604
1.334		18080	21780		-2.48947	-0.045
1.335		18080	21780		-2.52608	-0.11215
1.336		17320	21270		-2.56268	-0.1915
1.337		17320	21270		-2.59319	-0.25865
1.338		17320	21270		-2.59317	-0.30748
1.339		17320	21270		-2.60536	-0.37462
1.34		17320	21270		-2.61144	-0.41736
1.341		17320	21270		-2.61143	-0.47229
1.342		12760	16360		-2.56258	-0.56995
1.343		12760	16360		-2.54426	-0.60048
1.344		12760	16360		-2.51372	-0.66763
1.345		12760	16360		-2.48319	-0.72867
1.346		12760	16360		-2.45266	-0.76529
1.347		12760	16360		-2.40381	-0.83244
1.348		14300	18500		-2.36717	-0.87517
1.349		14300	18500		-2.32443	-0.95452
1.35		14300	18500		-2.3	-0.99115
1.351		14300	18500		-2.25116	-1.03999
1.352		14300	18500		-2.22063	-1.07661
1.353		14300	18500		-2.18398	-1.13765
1.354		15270	19580		-2.14124	-1.18039
1.355		15270	19580		-2.0924	-1.1987
1.356		15270	19580		-2.02524	-1.23533
1.357		15270	19580		-2.01912	-1.27806
1.358		15270	19580		-1.96418	-1.30248
1.359		15270	19580		-1.90922	-1.3269
1.36		15190	19240		-1.84207	-1.35132
1.361		15190	19240		-1.78102	-1.39406
1.362		15190	19240		-1.70166	-1.41237
1.363		15190	19240		-1.64671	-1.4551
1.364		15190	19240		-1.59787	-1.47952
1.365		15190	19240		-1.54292	-1.51615
1.366		13770	17360		-1.50628	-1.52226
1.367		13770	17360		-1.44523	-1.55889
1.368		13770	17360		-1.39638	-1.58941
1.369		13770	17360		-1.37195	-1.61994
1.37		13770	17360		-1.32921	-1.63826
1.371		13770	17360		-1.27426	-1.65657
1.372		14740	18170		-1.21931	-1.67489
1.373		14740	18170		-1.17047	-1.69931
1.374		14740	18170		-1.12773	-1.71152
1.375		14740	18170		-1.08499	-1.72374
1.376		14740	18170		-1.03614	-1.72374
1.377		14740	18170		-0.9934	-1.72375
1.378		12790	16820		-0.96287	-1.73596
1.379		12790	16820		-0.90182	-1.73597
1.38		12790	16820		-0.85297	-1.74818
1.381		12790	16820		-0.81023	-1.75429
1.382		12790	16820		-0.75528	-1.76651
1.383		12790	16820		-0.71254	-1.77261
1.384		12690	16340		-0.68811	-1.79093
1.385		12690	16340		-0.66368	-1.80315
1.386		12690	16340		-0.63315	-1.78484
1.387		12690	16340		-0.60262	-1.79095
1.388		12690	16340		-0.6026	-1.79096
1.389		12690	16340		-0.55985	-1.81538
1.39		16040	19520		-0.54153	-1.80928
1.391		16040	19520		-0.5171	-1.80319
1.392		16040	19520		-0.51708	-1.8032
1.393		16040	19520		-0.49875	-1.8032
1.394		16040	19520		-0.48653	-1.80931
1.395		16040	19520		-0.4621	-1.80321
1.396		16130	19740		-0.43157	-1.80932
1.397		16130	19740		-0.42545	-1.79712
1.398		16130	19740		-0.41322	-1.79102
1.399		16130	19740		-0.401	-1.77882
1.4		16130	19740		-0.37657	-1.77272
1.401		16130	19740		-0.36434	-1.74832
1.402		16150	20420		-0.34602	-1.74222
1.403		16150	20420		-0.32769	-1.74833
1.404		16150	20420		-0.32767	-1.74834
1.405		16150	20420		-0.30935	-1.73614
1.406		16150	20420		-0.29712	-1.71173
1.407		16150	20420		-0.2788	-1.69343
1.408		11800	15110		-0.26657	-1.69343
1.409		11800	15110		-0.27876	-1.70565
1.41		11800	15110		-0.27875	-1.70565
1.411		11800	15110		-0.27263	-1.69956
1.412		11800	15110		-0.26651	-1.69346
1.413		11800	15110		-0.26649	-1.69957
1.414		12540	15960		-0.24206	-1.67516
1.415		12540	15960		-0.24205	-1.66296
1.416		12540	15960		-0.21761	-1.64466
1.417		12540	15960		-0.2115	-1.62635
1.418		12540	15960		-0.18706	-1.60805
1.419		12540	15960		-0.17484	-1.58364
1.42		11570	15500		-0.15041	-1.57144
1.421		11570	15500		-0.13208	-1.56534
1.422		11570	15500		-0.09545	-1.54704
1.423		11570	15500		-0.08932	-1.52873
1.424		11570	15500		-0.071	-1.52264
1.425		11570	15500		-0.06488	-1.53485
1.426		10700	14350		-0.04655	-1.51655
1.427		10700	14350		-0.05264	-1.51045
1.428		10700	14350		-0.06483	-1.50436
1.429		10700	14350		-0.05261	-1.49826
1.43		10700	14350		-0.04648	-1.46775
1.431		10700	14350		-0.04037	-1.48606
1.432		11620	15420		-0.07087	-1.46165
1.433		11620	15420		-0.07085	-1.46776
1.434		11620	15420		-0.05253	-1.44946
1.435		11620	15420		-0.07082	-1.43116
1.436		11620	15420		-0.0647	-1.43116
1.437		11620	15420		-0.05858	-1.39455
1.438		8240	11420		-0.05856	-1.37014
1.439		8240	11420		-0.06465	-1.35184
1.44		8240	11420		-0.04022	-1.32743
1.441		8240	11420		-0.0402	-1.31523
1.442		8240	11420		-0.0585	-1.29692
1.443		8240	11420		-0.04627	-1.29693
1.444		5580	7830		-0.05236	-1.28473
1.445		5580	7830		-0.05845	-1.26643
1.446		5580	7830		-0.05843	-1.24202
1.447		5580	7830		-0.0401	-1.23592
1.448		5580	7830		-0.0645	-1.21762
1.449		5580	7830		-0.07059	-1.22373
1.45		6960	9800		-0.07057	-1.18101
1.451		6960	9800		-0.05835	-1.18712
1.452		6960	9800		-0.04002	-1.16271
1.453		6960	9800		-0.0339	-1.15662
1.454		6960	9800		-0.00337	-1.15052
1.455		6960	9800		0.01496	-1.13221
1.456		9820	13210		0.03939	-1.10781
1.457		9820	13210		0.03941	-1.09561
1.458		9820	13210		0.07605	-1.0712
1.459		9820	13210		0.08217	-1.04679
1.46		9820	13210		0.1066	-1.02849
1.461		9820	13210		0.13103	-1.0407
1.462		13880	15540		0.15546	-1.0285
1.463		13880	15540		0.18599	-0.99799
1.464		13880	15540		0.21653	-0.95527
1.465		13880	15540		0.21654	-0.94307
1.466		13880	15540		0.21656	-0.93087
1.467		13880	15540		0.24709	-0.91867
1.468		16040	20740		0.24711	-0.89426
1.469		16040	20740		0.24713	-0.90037
1.47		16040	20740		0.26546	-0.87596
1.471		16040	20740		0.30209	-0.85156
1.472		16040	20740		0.32042	-0.82715
1.473		16040	20740		0.33875	-0.80274
1.474		14870	19680		0.35707	-0.76613
1.475		14870	19680		0.39982	-0.74782
1.476		14870	19680		0.42424	-0.71731
1.477		14870	19680		0.43037	-0.69901
1.478		14870	19680		0.47311	-0.66239
1.479		14870	19680		0.50364	-0.61357
1.48		14530	19220		0.54638	-0.58917
1.481		14530	19220		0.55861	-0.58917
1.482		14530	19220		0.57693	-0.57087
1.483		14530	19220		0.60747	-0.54036
1.484		14530	19220		0.65021	-0.50985
1.485		14530	19220		0.66853	-0.50375
1.486		12630	15980		0.67465	-0.47934
1.487		12630	15980		0.68688	-0.47325
1.488		12630	15980		0.6991	-0.44884
1.489		12630	15980		0.69912	-0.43053
1.49		12630	15980		0.67472	-0.42444
1.491		12630	15980		0.66863	-0.40003
1.492		16860	21620		0.66255	-0.39393
1.493		16860	21620		0.64425	-0.38173
1.494		16860	21620		0.61985	-0.36343
1.495		16860	21620		0.58935	-0.34512
1.496		16860	21620		0.57716	-0.34513
1.497		16860	21620		0.54056	-0.33293
1.498		18270	22390		0.49785	-0.30241
1.499		18270	22390		0.47345	-0.29632
1.5		18270	22390		0.44906	-0.29022

## Sheet: Fig1C impulse responses
		L-cones					M-cones
	in pV/photons/um^2/s
	time (s)	L1	L2	L3	L4		M1	M2	M3	M4
	-0.07	0.0538	0.0471	0.0156	0.0632		0.0107	0.0456	0.00751	0.0534
	-0.069	0.0505	0.044	0.0105	0.0591		0.00727	0.0424	0.00471	0.0508
	-0.068	0.0472	0.0406	0.00571	0.055		0.00367	0.0391	0.0017	0.0482
	-0.067	0.044	0.037	0.00132	0.0511		3.13e-05	0.0356	-0.0015	0.0454
	-0.066	0.0408	0.0332	-0.00266	0.0475		-0.00365	0.032	-0.00484	0.0424
	-0.065	0.0378	0.029	-0.00624	0.0439		-0.00731	0.0282	-0.00832	0.0394
	-0.064	0.0348	0.0246	-0.00943	0.0405		-0.011	0.0243	-0.0119	0.0362
	-0.063	0.0321	0.0199	-0.0122	0.0373		-0.0146	0.0204	-0.0156	0.0328
	-0.062	0.0295	0.0151	-0.0147	0.0342		-0.0182	0.0164	-0.0192	0.0292
	-0.061	0.027	0.0101	-0.0169	0.0313		-0.0217	0.0123	-0.0228	0.0253
	-0.06	0.0248	0.00499	-0.0189	0.0284		-0.0254	0.00828	-0.0265	0.0213
	-0.059	0.0227	-0.000126	-0.0209	0.0255		-0.029	0.0042	-0.0301	0.0169
	-0.058	0.0207	-0.00519	-0.0228	0.0227		-0.0328	0.000132	-0.0337	0.0123
	-0.057	0.0187	-0.0102	-0.0247	0.0198		-0.0366	-0.00392	-0.0374	0.00741
	-0.056	0.0168	-0.015	-0.0267	0.017		-0.0407	-0.00795	-0.0409	0.00229
	-0.055	0.0148	-0.0195	-0.0288	0.014		-0.0451	-0.012	-0.0444	-0.00307
	-0.054	0.0127	-0.0238	-0.0311	0.011		-0.0496	-0.016	-0.0479	-0.00865
	-0.053	0.0105	-0.0278	-0.0335	0.0079		-0.0545	-0.0201	-0.0513	-0.0145
	-0.052	0.00813	-0.0313	-0.0361	0.00458		-0.0597	-0.0242	-0.055	-0.0204
	-0.051	0.00548	-0.0346	-0.0388	0.00108		-0.0653	-0.0284	-0.0585	-0.0265
	-0.05	0.00253	-0.0375	-0.0416	-0.00258		-0.0712	-0.0327	-0.0621	-0.0327
	-0.049	-0.000752	-0.0399	-0.0445	-0.00644		-0.0773	-0.0372	-0.0657	-0.039
	-0.048	-0.00436	-0.0422	-0.0473	-0.0105		-0.0837	-0.0418	-0.0695	-0.0454
	-0.047	-0.00827	-0.044	-0.05	-0.0147		-0.0903	-0.0466	-0.0733	-0.0518
	-0.046	-0.0125	-0.0457	-0.0526	-0.019		-0.0971	-0.0517	-0.0772	-0.0581
	-0.045	-0.017	-0.0471	-0.0548	-0.0234		-0.104	-0.057	-0.0813	-0.0645
	-0.044	-0.0216	-0.0485	-0.0569	-0.0278		-0.11	-0.0627	-0.0855	-0.0707
	-0.043	-0.0264	-0.0497	-0.0585	-0.0322		-0.117	-0.0683	-0.0899	-0.0767
	-0.042	-0.0312	-0.0509	-0.0598	-0.0364		-0.123	-0.0749	-0.0943	-0.0827
	-0.041	-0.0359	-0.0521	-0.0608	-0.0406		-0.129	-0.0815	-0.0988	-0.0886
	-0.04	-0.0404	-0.0535	-0.0613	-0.0445		-0.134	-0.088	-0.103	-0.0941
	-0.039	-0.0445	-0.0549	-0.0615	-0.048		-0.139	-0.0952	-0.108	-0.0992
	-0.038	-0.0483	-0.0564	-0.0615	-0.0511		-0.143	-0.102	-0.112	-0.105
	-0.037	-0.0516	-0.058	-0.0612	-0.0539		-0.146	-0.11	-0.117	-0.11
	-0.036	-0.0542	-0.0595	-0.0607	-0.0561		-0.149	-0.117	-0.121	-0.113
	-0.035	-0.0562	-0.0612	-0.0601	-0.0578		-0.152	-0.124	-0.125	-0.117
	-0.034	-0.0575	-0.0628	-0.0594	-0.0588		-0.153	-0.131	-0.129	-0.121
	-0.033	-0.058	-0.0641	-0.0588	-0.0594		-0.153	-0.138	-0.133	-0.125
	-0.032	-0.0578	-0.0652	-0.0583	-0.0594		-0.153	-0.145	-0.136	-0.128
	-0.031	-0.057	-0.0661	-0.0578	-0.0588		-0.153	-0.15	-0.139	-0.129
	-0.03	-0.0555	-0.0666	-0.0575	-0.0578		-0.152	-0.156	-0.142	-0.132
	-0.029	-0.0535	-0.0665	-0.0573	-0.0564		-0.15	-0.162	-0.144	-0.133
	-0.028	-0.0511	-0.0658	-0.0572	-0.0547		-0.149	-0.166	-0.145	-0.135
	-0.027	-0.0484	-0.0645	-0.057	-0.0527		-0.148	-0.169	-0.147	-0.136
	-0.026	-0.0454	-0.0623	-0.0568	-0.0506		-0.146	-0.173	-0.148	-0.136
	-0.025	-0.0426	-0.0596	-0.0563	-0.0484		-0.145	-0.175	-0.148	-0.137
	-0.024	-0.0398	-0.0561	-0.0556	-0.0464		-0.145	-0.176	-0.15	-0.137
	-0.023	-0.0371	-0.0519	-0.0546	-0.0444		-0.143	-0.177	-0.15	-0.137
	-0.022	-0.0348	-0.0471	-0.0531	-0.0427		-0.143	-0.177	-0.15	-0.137
	-0.021	-0.0329	-0.0417	-0.0509	-0.0411		-0.145	-0.177	-0.15	-0.137
	-0.02	-0.0314	-0.0359	-0.048	-0.0398		-0.145	-0.175	-0.15	-0.137
	-0.019	-0.0305	-0.0299	-0.0445	-0.0387		-0.146	-0.174	-0.15	-0.137
	-0.018	-0.0299	-0.0236	-0.0401	-0.0379		-0.148	-0.172	-0.15	-0.138
	-0.017	-0.0297	-0.0173	-0.0351	-0.0373		-0.149	-0.17	-0.15	-0.138
	-0.016	-0.0299	-0.0113	-0.0293	-0.0368		-0.152	-0.168	-0.15	-0.139
	-0.015	-0.0302	-0.0056	-0.0229	-0.0363		-0.153	-0.166	-0.151	-0.141
	-0.014	-0.0308	-0.000355	-0.0161	-0.0357		-0.156	-0.163	-0.153	-0.142
	-0.013	-0.0313	0.00427	-0.0089	-0.0349		-0.157	-0.161	-0.153	-0.144
	-0.012	-0.0316	0.00819	-0.00166	-0.0339		-0.158	-0.159	-0.154	-0.146
	-0.011	-0.0318	0.0113	0.0055	-0.0325		-0.16	-0.157	-0.157	-0.147
	-0.01	-0.0315	0.0137	0.0124	-0.0305		-0.16	-0.155	-0.159	-0.148
	-0.009	-0.0307	0.0151	0.0186	-0.0282		-0.16	-0.154	-0.16	-0.15
	-0.008	-0.0295	0.0158	0.0242	-0.0252		-0.16	-0.152	-0.161	-0.152
	-0.007	-0.0279	0.0157	0.0289	-0.0218		-0.158	-0.151	-0.163	-0.153
	-0.006	-0.0259	0.015	0.0325	-0.0179		-0.158	-0.15	-0.166	-0.154
	-0.005	-0.0235	0.0139	0.0349	-0.0137		-0.157	-0.149	-0.166	-0.154
	-0.004	-0.0211	0.0123	0.0363	-0.00948		-0.156	-0.148	-0.167	-0.154
	-0.003	-0.0189	0.0107	0.0364	-0.0054		-0.154	-0.146	-0.169	-0.152
	-0.002	-0.0174	0.00912	0.0355	-0.00181		-0.154	-0.145	-0.169	-0.15
	-0.001	-0.0166	0.00768	0.0337	0.000916		-0.154	-0.143	-0.169	-0.148
	-2.8e-13	-0.0174	0.00653	0.0311	0.00237		-0.157	-0.141	-0.167	-0.145
	0.001	-0.0199	0.00581	0.0282	0.00208		-0.16	-0.139	-0.167	-0.141
	0.002	-0.0249	0.00554	0.025	-0.000435		-0.165	-0.135	-0.166	-0.137
	0.003	-0.0328	0.00573	0.0219	-0.00569		-0.172	-0.132	-0.166	-0.132
	0.004	-0.0443	0.0063	0.0191	-0.0143		-0.183	-0.129	-0.164	-0.129
	0.005	-0.0596	0.00711	0.017	-0.0265		-0.195	-0.125	-0.166	-0.125
	0.006	-0.0796	0.00794	0.0156	-0.043		-0.212	-0.123	-0.166	-0.122
	0.007	-0.104	0.00849	0.0153	-0.0643		-0.231	-0.12	-0.169	-0.119
	0.008	-0.135	0.00838	0.016	-0.0906		-0.253	-0.118	-0.172	-0.119
	0.009	-0.171	0.00715	0.0176	-0.122		-0.28	-0.116	-0.177	-0.12
	0.01	-0.212	0.00429	0.0201	-0.16		-0.309	-0.117	-0.185	-0.124
	0.011	-0.261	-0.000801	0.0231	-0.203		-0.343	-0.118	-0.196	-0.129
	0.012	-0.314	-0.00872	0.0262	-0.252		-0.38	-0.122	-0.209	-0.14
	0.013	-0.374	-0.0201	0.0289	-0.308		-0.419	-0.129	-0.225	-0.152
	0.014	-0.44	-0.0357	0.0304	-0.369		-0.463	-0.137	-0.246	-0.169
	0.015	-0.511	-0.056	0.0301	-0.435		-0.508	-0.15	-0.271	-0.19
	0.016	-0.588	-0.0818	0.0271	-0.507		-0.557	-0.166	-0.298	-0.215
	0.017	-0.669	-0.113	0.0203	-0.584		-0.608	-0.185	-0.329	-0.245
	0.018	-0.754	-0.152	0.00882	-0.667		-0.66	-0.208	-0.365	-0.279
	0.019	-0.844	-0.197	-0.00829	-0.752		-0.713	-0.236	-0.404	-0.318
	0.02	-0.936	-0.25	-0.032	-0.841		-0.768	-0.267	-0.448	-0.36
	0.021	-1.03	-0.309	-0.0633	-0.934		-0.824	-0.304	-0.496	-0.407
	0.022	-1.13	-0.377	-0.103	-1.03		-0.88	-0.345	-0.547	-0.459
	0.023	-1.23	-0.452	-0.152	-1.13		-0.936	-0.39	-0.601	-0.514
	0.024	-1.32	-0.534	-0.21	-1.22		-0.99	-0.439	-0.657	-0.572
	0.025	-1.42	-0.623	-0.278	-1.32		-1.05	-0.493	-0.716	-0.633
	0.026	-1.51	-0.72	-0.356	-1.41		-1.1	-0.549	-0.777	-0.697
	0.027	-1.61	-0.821	-0.444	-1.51		-1.15	-0.61	-0.841	-0.762
	0.028	-1.7	-0.929	-0.542	-1.61		-1.21	-0.67	-0.903	-0.829
	0.029	-1.79	-1.04	-0.649	-1.7		-1.26	-0.742	-0.969	-0.897
	0.03	-1.88	-1.15	-0.762	-1.8		-1.31	-0.808	-1.03	-0.964
	0.031	-1.97	-1.28	-0.89	-1.89		-1.36	-0.88	-1.1	-1.03
	0.032	-2.04	-1.39	-1.02	-1.97		-1.41	-0.946	-1.16	-1.11
	0.033	-2.12	-1.51	-1.15	-2.06		-1.46	-1.02	-1.22	-1.17
	0.034	-2.2	-1.63	-1.29	-2.13		-1.5	-1.09	-1.29	-1.24
	0.035	-2.27	-1.75	-1.43	-2.22		-1.54	-1.16	-1.35	-1.29
	0.036	-2.34	-1.87	-1.57	-2.28		-1.6	-1.23	-1.4	-1.36
	0.037	-2.4	-1.98	-1.71	-2.36		-1.64	-1.31	-1.45	-1.42
	0.038	-2.46	-2.08	-1.85	-2.42		-1.68	-1.37	-1.51	-1.48
	0.039	-2.51	-2.18	-1.98	-2.48		-1.72	-1.44	-1.57	-1.54
	0.04	-2.56	-2.28	-2.1	-2.53		-1.76	-1.5	-1.61	-1.59
	0.041	-2.6	-2.37	-2.22	-2.58		-1.8	-1.57	-1.66	-1.64
	0.042	-2.64	-2.45	-2.33	-2.63		-1.83	-1.63	-1.72	-1.69
	0.043	-2.68	-2.53	-2.43	-2.67		-1.87	-1.69	-1.76	-1.74
	0.044	-2.7	-2.6	-2.52	-2.7		-1.91	-1.74	-1.79	-1.79
	0.045	-2.74	-2.65	-2.59	-2.73		-1.94	-1.79	-1.83	-1.82
	0.046	-2.76	-2.7	-2.66	-2.75		-1.97	-1.84	-1.88	-1.86
	0.047	-2.77	-2.73	-2.71	-2.78		-1.99	-1.89	-1.91	-1.91
	0.048	-2.79	-2.76	-2.75	-2.79		-2.02	-1.93	-1.95	-1.94
	0.049	-2.8	-2.79	-2.78	-2.8		-2.05	-1.97	-1.98	-1.98
	0.05	-2.8	-2.8	-2.8	-2.8		-2.08	-2	-2.01	-2
	0.051	-2.8	-2.8	-2.8	-2.8		-2.1	-2.04	-2.04	-2.03
	0.052	-2.79	-2.79	-2.79	-2.79		-2.12	-2.07	-2.07	-2.06
	0.053	-2.77	-2.78	-2.77	-2.79		-2.13	-2.1	-2.08	-2.09
	0.054	-2.76	-2.75	-2.74	-2.77		-2.16	-2.12	-2.11	-2.12
	0.055	-2.74	-2.73	-2.71	-2.74		-2.17	-2.14	-2.12	-2.14
	0.056	-2.71	-2.7	-2.65	-2.72		-2.19	-2.17	-2.15	-2.15
	0.057	-2.69	-2.65	-2.6	-2.7		-2.19	-2.18	-2.17	-2.17
	0.058	-2.67	-2.61	-2.54	-2.67		-2.2	-2.19	-2.18	-2.18
	0.059	-2.63	-2.56	-2.47	-2.64		-2.21	-2.21	-2.2	-2.2
	0.06	-2.6	-2.51	-2.39	-2.59		-2.21	-2.22	-2.21	-2.21
	0.061	-2.56	-2.45	-2.31	-2.56		-2.23	-2.23	-2.21	-2.22
	0.062	-2.51	-2.38	-2.23	-2.52		-2.23	-2.23	-2.23	-2.23
	0.063	-2.47	-2.33	-2.14	-2.48		-2.23	-2.23	-2.23	-2.23
	0.064	-2.43	-2.26	-2.05	-2.43		-2.24	-2.24	-2.24	-2.24
	0.065	-2.38	-2.18	-1.96	-2.39		-2.24	-2.24	-2.24	-2.24
	0.066	-2.34	-2.11	-1.87	-2.34		-2.24	-2.23	-2.24	-2.24
	0.067	-2.29	-2.05	-1.78	-2.29		-2.24	-2.23	-2.23	-2.24
	0.068	-2.24	-1.98	-1.68	-2.24		-2.24	-2.23	-2.23	-2.23
	0.069	-2.2	-1.9	-1.59	-2.19		-2.24	-2.21	-2.23	-2.23
	0.07	-2.14	-1.84	-1.5	-2.14		-2.23	-2.21	-2.21	-2.22
	0.071	-2.09	-1.77	-1.41	-2.09		-2.23	-2.19	-2.21	-2.21
	0.072	-2.04	-1.7	-1.32	-2.04		-2.21	-2.18	-2.2	-2.2
	0.073	-1.98	-1.63	-1.24	-1.98		-2.21	-2.17	-2.2	-2.19
	0.074	-1.94	-1.57	-1.15	-1.93		-2.2	-2.15	-2.18	-2.18
	0.075	-1.89	-1.51	-1.07	-1.88		-2.2	-2.13	-2.17	-2.17
	0.076	-1.83	-1.44	-0.995	-1.82		-2.19	-2.12	-2.15	-2.15
	0.077	-1.78	-1.39	-0.92	-1.77		-2.17	-2.1	-2.14	-2.15
	0.078	-1.72	-1.33	-0.852	-1.71		-2.16	-2.08	-2.12	-2.13
	0.079	-1.68	-1.28	-0.784	-1.66		-2.14	-2.06	-2.11	-2.11
	0.08	-1.62	-1.22	-0.723	-1.62		-2.13	-2.03	-2.09	-2.09
	0.081	-1.56	-1.16	-0.664	-1.56		-2.12	-2	-2.08	-2.07
	0.082	-1.51	-1.12	-0.607	-1.51		-2.09	-1.98	-2.07	-2.05
	0.083	-1.45	-1.07	-0.553	-1.46		-2.08	-1.96	-2.05	-2.03
	0.084	-1.4	-1.02	-0.503	-1.4		-2.06	-1.92	-2.04	-2
	0.085	-1.35	-0.977	-0.455	-1.35		-2.05	-1.9	-2.01	-1.98
	0.086	-1.3	-0.934	-0.411	-1.31		-2.02	-1.87	-1.99	-1.96
	0.087	-1.24	-0.892	-0.368	-1.25		-2.01	-1.85	-1.98	-1.93
	0.088	-1.19	-0.852	-0.327	-1.21		-1.98	-1.81	-1.96	-1.91
	0.089	-1.14	-0.812	-0.289	-1.16		-1.97	-1.78	-1.93	-1.88
	0.09	-1.09	-0.773	-0.252	-1.11		-1.95	-1.75	-1.92	-1.85
	0.091	-1.04	-0.736	-0.216	-1.07		-1.93	-1.72	-1.91	-1.82
	0.092	-0.995	-0.699	-0.181	-1.03		-1.91	-1.69	-1.88	-1.8
	0.093	-0.948	-0.664	-0.148	-0.983		-1.9	-1.66	-1.86	-1.76
	0.094	-0.902	-0.629	-0.115	-0.941		-1.87	-1.62	-1.85	-1.73
	0.095	-0.857	-0.595	-0.0829	-0.9		-1.86	-1.59	-1.82	-1.7
	0.096	-0.814	-0.562	-0.052	-0.862		-1.84	-1.56	-1.8	-1.67
	0.097	-0.772	-0.529	-0.0219	-0.823		-1.82	-1.52	-1.79	-1.64
	0.098	-0.731	-0.497	0.00744	-0.786		-1.8	-1.49	-1.76	-1.62
	0.099	-0.691	-0.467	0.0358	-0.749		-1.78	-1.46	-1.75	-1.58
	0.1	-0.652	-0.436	0.0631	-0.713		-1.76	-1.42	-1.72	-1.55
	0.101	-0.614	-0.406	0.089	-0.678		-1.73	-1.39	-1.7	-1.52
	0.102	-0.577	-0.378	0.114	-0.644		-1.72	-1.35	-1.67	-1.49
	0.103	-0.542	-0.35	0.138	-0.611		-1.69	-1.32	-1.66	-1.46
	0.104	-0.506	-0.322	0.16	-0.578		-1.67	-1.28	-1.63	-1.43
	0.105	-0.473	-0.297	0.18	-0.547		-1.64	-1.25	-1.6	-1.4
	0.106	-0.44	-0.271	0.199	-0.514		-1.63	-1.21	-1.59	-1.37
	0.107	-0.407	-0.246	0.216	-0.483		-1.6	-1.18	-1.56	-1.34
	0.108	-0.377	-0.222	0.232	-0.453		-1.57	-1.14	-1.54	-1.31
	0.109	-0.346	-0.199	0.246	-0.423		-1.54	-1.1	-1.51	-1.29
	0.11	-0.316	-0.177	0.259	-0.394		-1.52	-1.07	-1.5	-1.25
	0.111	-0.287	-0.154	0.269	-0.365		-1.49	-1.03	-1.47	-1.22
	0.112	-0.26	-0.134	0.278	-0.338		-1.46	-0.998	-1.45	-1.19
	0.113	-0.233	-0.114	0.286	-0.31		-1.43	-0.966	-1.43	-1.16
	0.114	-0.207	-0.0946	0.293	-0.283		-1.41	-0.933	-1.4	-1.13
	0.115	-0.182	-0.0761	0.298	-0.257		-1.37	-0.893	-1.38	-1.1
	0.116	-0.157	-0.0585	0.302	-0.232		-1.34	-0.861	-1.36	-1.07
	0.117	-0.135	-0.0417	0.305	-0.207		-1.32	-0.828	-1.34	-1.04
	0.118	-0.113	-0.0258	0.308	-0.183		-1.29	-0.795	-1.32	-1.01
	0.119	-0.0924	-0.0108	0.31	-0.161		-1.26	-0.769	-1.3	-0.983
	0.12	-0.0729	0.00338	0.311	-0.138		-1.24	-0.736	-1.28	-0.945
	0.121	-0.0547	0.0166	0.311	-0.117		-1.21	-0.703	-1.26	-0.921
	0.122	-0.0374	0.0289	0.311	-0.0969		-1.19	-0.677	-1.24	-0.892
	0.123	-0.0212	0.0403	0.311	-0.0773		-1.17	-0.648	-1.22	-0.864
	0.124	-0.00613	0.0507	0.31	-0.0585		-1.14	-0.62	-1.2	-0.836
	0.125	0.00803	0.0601	0.308	-0.0406		-1.12	-0.593	-1.18	-0.808
	0.126	0.0212	0.0686	0.307	-0.0235		-1.1	-0.567	-1.16	-0.782
	0.127	0.0336	0.0762	0.304	-0.00704		-1.08	-0.542	-1.14	-0.755
	0.128	0.0452	0.0829	0.302	0.00863		-1.06	-0.518	-1.12	-0.73
	0.129	0.0561	0.0888	0.298	0.0236		-1.04	-0.493	-1.1	-0.705
	0.13	0.0663	0.0939	0.294	0.0378		-1.01	-0.47	-1.08	-0.681
	0.131	0.076	0.0981	0.29	0.0514		-0.994	-0.447	-1.06	-0.656
	0.132	0.0852	0.102	0.285	0.0643		-0.975	-0.424	-1.04	-0.633
	0.133	0.094	0.105	0.28	0.0766		-0.955	-0.402	-1.02	-0.61
	0.134	0.102	0.107	0.274	0.0883		-0.936	-0.38	-0.995	-0.587
	0.135	0.11	0.109	0.269	0.0994		-0.916	-0.358	-0.975	-0.565
	0.136	0.118	0.111	0.263	0.109		-0.897	-0.336	-0.953	-0.543
	0.137	0.125	0.112	0.257	0.12		-0.878	-0.315	-0.932	-0.522
	0.138	0.132	0.113	0.251	0.13		-0.859	-0.294	-0.912	-0.5
	0.139	0.138	0.113	0.246	0.138		-0.84	-0.273	-0.892	-0.479
	0.14	0.145	0.114	0.241	0.147		-0.821	-0.252	-0.871	-0.458
	0.141	0.151	0.114	0.235	0.154		-0.803	-0.232	-0.851	-0.439
	0.142	0.157	0.114	0.231	0.162		-0.784	-0.212	-0.831	-0.419
	0.143	0.162	0.115	0.226	0.169		-0.766	-0.192	-0.812	-0.399
	0.144	0.166	0.115	0.222	0.176		-0.748	-0.173	-0.793	-0.38
	0.145	0.171	0.115	0.219	0.182		-0.731	-0.155	-0.775	-0.361
	0.146	0.176	0.115	0.216	0.188		-0.713	-0.137	-0.758	-0.343
	0.147	0.179	0.115	0.213	0.194		-0.697	-0.12	-0.74	-0.326
	0.148	0.183	0.115	0.212	0.199		-0.679	-0.104	-0.724	-0.309
	0.149	0.187	0.115	0.21	0.205		-0.662	-0.0893	-0.708	-0.293
	0.15	0.189	0.115	0.208	0.21		-0.646	-0.0749	-0.694	-0.277
	0.151	0.192	0.115	0.207	0.214		-0.63	-0.0615	-0.678	-0.262
	0.152	0.195	0.114	0.205	0.22		-0.613	-0.0491	-0.663	-0.248
	0.153	0.196	0.113	0.204	0.224		-0.597	-0.0378	-0.65	-0.233
	0.154	0.198	0.113	0.202	0.228		-0.582	-0.0273	-0.636	-0.22
	0.155	0.199	0.112	0.2	0.233		-0.565	-0.0177	-0.623	-0.208
	0.156	0.202	0.11	0.197	0.236		-0.55	-0.00887	-0.609	-0.196
	0.157	0.203	0.109	0.194	0.24		-0.534	-0.000769	-0.595	-0.183
	0.158	0.204	0.107	0.19	0.243		-0.519	0.0067	-0.582	-0.172
	0.159	0.205	0.105	0.186	0.247		-0.504	0.0137	-0.569	-0.162
	0.16	0.207	0.103	0.181	0.25		-0.489	0.0202	-0.556	-0.151
	0.161	0.208	0.1	0.176	0.253		-0.474	0.0264	-0.543	-0.14
	0.162	0.209	0.0981	0.17	0.255		-0.459	0.0324	-0.529	-0.13
	0.163	0.21	0.0956	0.164	0.257		-0.444	0.0384	-0.515	-0.12
	0.164	0.211	0.093	0.157	0.259		-0.43	0.0442	-0.502	-0.11
	0.165	0.211	0.0904	0.15	0.26		-0.417	0.0502	-0.487	-0.1
	0.166	0.212	0.0877	0.143	0.262		-0.403	0.0564	-0.474	-0.0901
	0.167	0.214	0.0853	0.136	0.263		-0.389	0.0626	-0.461	-0.0803
	0.168	0.215	0.0828	0.129	0.264		-0.377	0.069	-0.447	-0.0706
	0.169	0.215	0.0805	0.122	0.264		-0.363	0.0755	-0.433	-0.061
	0.17	0.216	0.0783	0.116	0.265		-0.352	0.0828	-0.419	-0.0514
	0.171	0.216	0.0763	0.11	0.265		-0.34	0.09	-0.406	-0.042
	0.172	0.216	0.0745	0.105	0.265		-0.329	0.0972	-0.391	-0.0327
	0.173	0.217	0.0728	0.0995	0.265		-0.318	0.104	-0.378	-0.0236
	0.174	0.217	0.0714	0.0958	0.264		-0.309	0.112	-0.365	-0.0148
	0.175	0.216	0.0702	0.092	0.264		-0.299	0.119	-0.353	-0.00633
	0.176	0.216	0.0692	0.0882	0.264		-0.29	0.126	-0.34	0.00187
	0.177	0.216	0.0683	0.086	0.263		-0.28	0.133	-0.329	0.00974
	0.178	0.215	0.0676	0.0837	0.263		-0.272	0.14	-0.317	0.0172
	0.179	0.214	0.0669	0.0822	0.263		-0.264	0.146	-0.305	0.0243
	0.18	0.212	0.0665	0.0807	0.262		-0.257	0.152	-0.295	0.031
	0.181	0.211	0.0661	0.0792	0.262		-0.249	0.158	-0.285	0.0371
	0.182	0.21	0.0658	0.0784	0.26		-0.242	0.163	-0.275	0.043
	0.183	0.209	0.0656	0.0777	0.259		-0.235	0.168	-0.265	0.0484
	0.184	0.207	0.0652	0.0769	0.259		-0.229	0.171	-0.256	0.0534
	0.185	0.205	0.065	0.0762	0.258		-0.223	0.175	-0.247	0.0579
	0.186	0.203	0.0647	0.0754	0.257		-0.217	0.178	-0.24	0.0622
	0.187	0.201	0.0643	0.0749	0.255		-0.21	0.18	-0.233	0.0662
	0.188	0.199	0.0639	0.074	0.254		-0.205	0.183	-0.225	0.0698
	0.189	0.197	0.0634	0.0731	0.252		-0.199	0.184	-0.22	0.0731
	0.19	0.196	0.0629	0.0721	0.251		-0.194	0.185	-0.214	0.0762
	0.191	0.195	0.0623	0.0711	0.249		-0.188	0.186	-0.208	0.0791
	0.192	0.192	0.0615	0.0701	0.247		-0.183	0.187	-0.202	0.0818
	0.193	0.191	0.0609	0.069	0.244		-0.178	0.188	-0.198	0.0845
	0.194	0.19	0.0601	0.068	0.241		-0.172	0.189	-0.193	0.087
	0.195	0.19	0.0592	0.0671	0.239		-0.167	0.189	-0.189	0.0894
	0.196	0.189	0.0584	0.0663	0.237		-0.161	0.189	-0.186	0.0918
	0.197	0.189	0.0576	0.0657	0.235		-0.156	0.19	-0.182	0.0941
	0.198	0.189	0.057	0.0651	0.233		-0.15	0.19	-0.177	0.0964
	0.199	0.189	0.0563	0.0649	0.23		-0.143	0.191	-0.175	0.0992
	0.2	0.19	0.0557	0.0648	0.229		-0.138	0.192	-0.17	0.101
	0.201	0.19	0.0553	0.0648	0.227		-0.133	0.193	-0.166	0.103
	0.202	0.191	0.0551	0.0651	0.226		-0.127	0.194	-0.163	0.106
	0.203	0.191	0.0551	0.0655	0.226		-0.121	0.196	-0.159	0.108
	0.204	0.192	0.0552	0.0659	0.225		-0.116	0.197	-0.154	0.111
	0.205	0.194	0.0555	0.0664	0.225		-0.11	0.198	-0.15	0.112
	0.206	0.195	0.0561	0.067	0.226		-0.104	0.2	-0.144	0.115
	0.207	0.195	0.0568	0.0675	0.226		-0.0985	0.202	-0.139	0.117
	0.208	0.196	0.0579	0.0679	0.227		-0.0929	0.203	-0.134	0.12
	0.209	0.196	0.059	0.0683	0.228		-0.0873	0.204	-0.128	0.122
	0.21	0.197	0.0603	0.0685	0.23		-0.0817	0.206	-0.122	0.125
	0.211	0.197	0.0619	0.0686	0.232		-0.0762	0.206	-0.117	0.127
	0.212	0.197	0.0633	0.0685	0.234		-0.0709	0.208	-0.111	0.129
	0.213	0.197	0.065	0.0682	0.235		-0.0656	0.208	-0.105	0.131
	0.214	0.196	0.0666	0.0676	0.237		-0.0602	0.21	-0.0989	0.134
	0.215	0.195	0.0681	0.067	0.238		-0.0552	0.21	-0.0929	0.136
	0.216	0.194	0.0697	0.0661	0.239		-0.0501	0.211	-0.0871	0.139
	0.217	0.194	0.0711	0.065	0.24		-0.0451	0.212	-0.0815	0.141
	0.218	0.191	0.0722	0.0639	0.241		-0.0402	0.212	-0.0759	0.144
	0.219	0.19	0.0732	0.0627	0.242		-0.0352	0.213	-0.0705	0.146
	0.22	0.189	0.0739	0.0615	0.242		-0.0305	0.214	-0.0653	0.147
	0.221	0.188	0.0742	0.0602	0.242		-0.0257	0.215	-0.0602	0.15
	0.222	0.187	0.0744	0.0591	0.242		-0.021	0.216	-0.0553	0.152
	0.223	0.185	0.0742	0.0581	0.242		-0.0163	0.217	-0.0505	0.155
	0.224	0.184	0.0737	0.0572	0.241		-0.0116	0.219	-0.0457	0.157
	0.225	0.184	0.073	0.0566	0.24		-0.00697	0.221	-0.041	0.16
	0.226	0.184	0.0721	0.0562	0.239		-0.00232	0.223	-0.0362	0.162
	0.227	0.184	0.0708	0.056	0.238		0.00231	0.225	-0.0314	0.164
	0.228	0.184	0.0695	0.0562	0.237		0.00691	0.228	-0.0265	0.167
	0.229	0.185	0.068	0.0566	0.236		0.0115	0.231	-0.0214	0.169
	0.23	0.187	0.0665	0.0574	0.234		0.0161	0.234	-0.0161	0.172
	0.231	0.188	0.065	0.0584	0.233		0.0206	0.237	-0.0107	0.175
	0.232	0.19	0.0636	0.0598	0.232		0.025	0.24	-0.00496	0.178
	0.233	0.191	0.0623	0.0615	0.229		0.0295	0.244	0.00101	0.181
	0.234	0.194	0.0612	0.0633	0.228		0.0337	0.247	0.0072	0.184
	0.235	0.196	0.0603	0.0655	0.227		0.038	0.25	0.0136	0.187
	0.236	0.197	0.0596	0.0678	0.226		0.0422	0.254	0.0202	0.19
	0.237	0.199	0.0594	0.0704	0.225		0.0462	0.257	0.0269	0.194
	0.238	0.202	0.0594	0.073	0.224		0.0501	0.259	0.0337	0.197
	0.239	0.203	0.0596	0.0754	0.223		0.054	0.262	0.0406	0.199
	0.24	0.205	0.0603	0.0784	0.222		0.0575	0.264	0.0474	0.202
	0.241	0.207	0.0612	0.0814	0.221		0.0611	0.266	0.054	0.206
	0.242	0.207	0.0624	0.0845	0.22		0.0645	0.268	0.0605	0.209
	0.243	0.208	0.0638	0.0867	0.22		0.0677	0.269	0.0668	0.212
	0.244	0.208	0.0653	0.0897	0.219		0.0709	0.27	0.0726	0.215
	0.245	0.207	0.0669	0.092	0.218		0.074	0.271	0.0781	0.216
	0.246	0.207	0.0686	0.0943	0.217		0.0769	0.271	0.0833	0.219
	0.247	0.205	0.0702	0.0965	0.215		0.0798	0.271	0.088	0.221
	0.248	0.203	0.0716	0.0988	0.214		0.0825	0.27	0.0922	0.223
	0.249	0.202	0.073	0.1	0.214		0.0852	0.269	0.096	0.225
	0.25	0.199	0.0741	0.102	0.213		0.0878	0.269	0.0995	0.226
	0.251	0.197	0.0749	0.103	0.212		0.0904	0.268	0.102	0.228
	0.252	0.195	0.0753	0.104	0.21		0.0929	0.267	0.105	0.229
	0.253	0.192	0.0754	0.105	0.209		0.0953	0.266	0.107	0.23
	0.254	0.19	0.0751	0.105	0.208		0.0977	0.265	0.109	0.231
	0.255	0.188	0.0744	0.105	0.207		0.0998	0.264	0.111	0.231
	0.256	0.185	0.0733	0.104	0.205		0.102	0.263	0.112	0.232
	0.257	0.183	0.0718	0.104	0.204		0.104	0.262	0.113	0.232
	0.258	0.181	0.07	0.103	0.202		0.106	0.261	0.115	0.232
	0.259	0.178	0.0679	0.101	0.2		0.108	0.261	0.116	0.232
	0.26	0.177	0.0655	0.0995	0.198		0.11	0.26	0.117	0.232
	0.261	0.175	0.0629	0.098	0.196		0.111	0.259	0.118	0.231
	0.262	0.174	0.06	0.0958	0.194		0.113	0.259	0.119	0.231
	0.263	0.172	0.0571	0.0935	0.192		0.114	0.258	0.121	0.231
	0.264	0.171	0.0539	0.0912	0.19		0.115	0.258	0.122	0.23
	0.265	0.169	0.0508	0.0882	0.188		0.117	0.258	0.123	0.23
	0.266	0.168	0.0477	0.0852	0.185		0.118	0.257	0.125	0.229
	0.267	0.166	0.0446	0.0822	0.182		0.119	0.256	0.126	0.229
	0.268	0.165	0.0416	0.0792	0.18		0.12	0.256	0.128	0.228
	0.269	0.164	0.0387	0.0762	0.178		0.121	0.256	0.129	0.227
	0.27	0.163	0.0358	0.0728	0.175		0.122	0.255	0.13	0.227
	0.271	0.162	0.0331	0.0696	0.173		0.122	0.254	0.132	0.226
	0.272	0.161	0.0307	0.0664	0.17		0.123	0.254	0.133	0.225
	0.273	0.158	0.0282	0.0633	0.167		0.124	0.253	0.134	0.225
	0.274	0.157	0.026	0.0602	0.165		0.125	0.252	0.135	0.224
	0.275	0.156	0.0238	0.0572	0.163		0.126	0.252	0.136	0.223
	0.276	0.155	0.0219	0.0544	0.162		0.128	0.252	0.137	0.222
	0.277	0.153	0.0201	0.0517	0.16		0.129	0.251	0.138	0.222
	0.278	0.152	0.0185	0.0493	0.159		0.13	0.25	0.139	0.221
	0.279	0.151	0.0169	0.0471	0.158		0.132	0.25	0.14	0.22
	0.28	0.15	0.0156	0.0451	0.158		0.134	0.25	0.14	0.219
	0.281	0.15	0.0144	0.0434	0.156		0.135	0.25	0.141	0.219
	0.282	0.149	0.0134	0.0419	0.156		0.137	0.25	0.141	0.218
	0.283	0.149	0.0126	0.0408	0.156		0.139	0.25	0.142	0.218
	0.284	0.149	0.0121	0.04	0.156		0.141	0.25	0.143	0.217
	0.285	0.149	0.0119	0.0395	0.158		0.143	0.25	0.143	0.217
	0.286	0.15	0.0117	0.0394	0.158		0.145	0.25	0.144	0.216
	0.287	0.151	0.012	0.0395	0.159		0.148	0.25	0.145	0.216
	0.288	0.151	0.0125	0.04	0.16		0.149	0.25	0.145	0.216
	0.289	0.152	0.0134	0.0408	0.16		0.15	0.25	0.147	0.216
	0.29	0.153	0.0145	0.0418	0.161		0.153	0.25	0.147	0.216
	0.291	0.155	0.0161	0.0432	0.162		0.154	0.25	0.148	0.216
	0.292	0.156	0.0178	0.0448	0.162		0.157	0.25	0.15	0.217
	0.293	0.157	0.0199	0.0465	0.162		0.158	0.25	0.15	0.217
	0.294	0.158	0.0222	0.0484	0.163		0.16	0.25	0.151	0.218
	0.295	0.159	0.0247	0.0504	0.162		0.163	0.249	0.153	0.218
	0.296	0.159	0.0273	0.0526	0.162		0.164	0.248	0.154	0.219
	0.297	0.159	0.0301	0.0547	0.162		0.165	0.248	0.156	0.22
	0.298	0.159	0.0329	0.0568	0.161		0.167	0.248	0.157	0.221
	0.299	0.158	0.0357	0.0588	0.16		0.168	0.247	0.159	0.222
	0.3	0.157	0.0383	0.0608	0.159		0.169	0.247	0.16	0.223
	0.301	0.156	0.0408	0.0626	0.156		0.172	0.246	0.161	0.224
	0.302	0.155	0.0431	0.0642	0.154		0.173	0.246	0.164	0.225
	0.303	0.152	0.0451	0.0657	0.152		0.175	0.246	0.166	0.226
	0.304	0.15	0.0467	0.067	0.15		0.176	0.246	0.167	0.227
	0.305	0.146	0.0479	0.0679	0.148		0.178	0.246	0.17	0.228
	0.306	0.143	0.0488	0.0687	0.145		0.179	0.246	0.173	0.229
	0.307	0.14	0.0491	0.0692	0.143		0.182	0.246	0.175	0.23
	0.308	0.137	0.049	0.0694	0.139		0.183	0.246	0.177	0.231
	0.309	0.133	0.0486	0.0694	0.137		0.184	0.246	0.18	0.232
	0.31	0.13	0.0476	0.0692	0.134		0.186	0.246	0.183	0.232
	0.311	0.126	0.0462	0.0688	0.131		0.187	0.246	0.186	0.233
	0.312	0.123	0.0444	0.068	0.128		0.188	0.246	0.189	0.233
	0.313	0.119	0.0424	0.0671	0.124		0.19	0.246	0.192	0.233
	0.314	0.116	0.0401	0.0661	0.121		0.191	0.245	0.195	0.233
	0.315	0.112	0.0376	0.0647	0.118		0.193	0.244	0.198	0.233
	0.316	0.11	0.035	0.0633	0.115		0.194	0.244	0.199	0.233
	0.317	0.107	0.0323	0.0616	0.111		0.195	0.242	0.202	0.233
	0.318	0.104	0.0297	0.0598	0.108		0.195	0.241	0.205	0.233
	0.319	0.102	0.0271	0.0578	0.105		0.197	0.24	0.207	0.232
	0.32	0.1	0.0245	0.0556	0.101		0.198	0.238	0.208	0.232
	0.321	0.0981	0.0222	0.0534	0.0981		0.198	0.236	0.209	0.231
	0.322	0.0962	0.02	0.051	0.0948		0.199	0.233	0.211	0.23
	0.323	0.0945	0.0181	0.0485	0.0914		0.199	0.231	0.211	0.229
	0.324	0.0929	0.0164	0.0458	0.0882		0.201	0.228	0.212	0.227
	0.325	0.0914	0.015	0.0431	0.085		0.201	0.225	0.212	0.226
	0.326	0.0898	0.0138	0.0403	0.0819		0.201	0.222	0.212	0.225
	0.327	0.0883	0.0128	0.0373	0.0789		0.201	0.219	0.211	0.223
	0.328	0.0868	0.0119	0.0343	0.076		0.201	0.216	0.211	0.222
	0.329	0.0851	0.0111	0.0313	0.0733		0.201	0.213	0.209	0.22
	0.33	0.0835	0.0105	0.0283	0.0708		0.201	0.211	0.209	0.219
	0.331	0.0818	0.0099	0.0253	0.0685		0.199	0.208	0.208	0.217
	0.332	0.0801	0.00933	0.0223	0.0665		0.198	0.206	0.207	0.215
	0.333	0.0784	0.00874	0.0195	0.0646		0.197	0.204	0.205	0.214
	0.334	0.0766	0.00809	0.0167	0.0631		0.195	0.202	0.204	0.212
	0.335	0.075	0.00735	0.0141	0.062		0.194	0.2	0.202	0.21
	0.336	0.0733	0.00651	0.0117	0.061		0.191	0.198	0.201	0.208
	0.337	0.0718	0.00557	0.00943	0.0603		0.188	0.197	0.199	0.206
	0.338	0.0702	0.00452	0.00742	0.06		0.186	0.196	0.198	0.204
	0.339	0.0689	0.00338	0.00564	0.0599		0.183	0.194	0.196	0.202
	0.34	0.0678	0.00216	0.00412	0.0602		0.179	0.192	0.195	0.199
	0.341	0.0668	0.000905	0.00286	0.0607		0.176	0.191	0.192	0.197
	0.342	0.066	-0.000348	0.00186	0.0614		0.172	0.19	0.191	0.194
	0.343	0.0654	-0.00156	0.00113	0.0623		0.168	0.188	0.188	0.191
	0.344	0.0649	-0.00266	0.000651	0.0633		0.164	0.186	0.185	0.188
	0.345	0.0648	-0.00361	0.000422	0.0645		0.16	0.183	0.183	0.185
	0.346	0.0648	-0.00436	0.000427	0.0658		0.157	0.181	0.18	0.181
	0.347	0.065	-0.00487	0.000652	0.0672		0.153	0.178	0.177	0.178
	0.348	0.0654	-0.00506	0.00109	0.0685		0.15	0.175	0.175	0.175
	0.349	0.0659	-0.00491	0.0017	0.0698		0.146	0.171	0.172	0.171
	0.35	0.0665	-0.00439	0.0025	0.0711		0.143	0.168	0.167	0.167
	0.351	0.0672	-0.00348	0.00346	0.0721		0.141	0.164	0.164	0.164
	0.352	0.0679	-0.00216	0.00458	0.0731		0.138	0.16	0.161	0.16
	0.353	0.0687	-0.000446	0.00584	0.074		0.136	0.156	0.159	0.156
	0.354	0.0694	0.00166	0.00725	0.0745		0.134	0.151	0.154	0.152
	0.355	0.0701	0.00411	0.00882	0.0749		0.132	0.147	0.151	0.148
	0.356	0.0707	0.00689	0.0105	0.0751		0.13	0.143	0.148	0.146
	0.357	0.0712	0.00995	0.0123	0.0751		0.129	0.139	0.145	0.142
	0.358	0.0715	0.0132	0.0143	0.0749		0.128	0.136	0.143	0.138
	0.359	0.0719	0.0167	0.0164	0.0746		0.127	0.133	0.141	0.135
	0.36	0.072	0.0201	0.0186	0.0741		0.126	0.129	0.139	0.131
	0.361	0.0721	0.0237	0.021	0.0733		0.124	0.127	0.137	0.128
	0.362	0.072	0.0272	0.0236	0.0725		0.123	0.124	0.135	0.125
	0.363	0.0719	0.0307	0.0262	0.0716		0.122	0.122	0.133	0.122
	0.364	0.0716	0.0339	0.0289	0.0706		0.12	0.12	0.131	0.118
	0.365	0.0714	0.0369	0.0317	0.0696		0.118	0.118	0.13	0.115
	0.366	0.0712	0.0397	0.0345	0.0686		0.117	0.116	0.129	0.112
	0.367	0.0709	0.0422	0.0373	0.0676		0.114	0.114	0.127	0.109
	0.368	0.0707	0.0444	0.04	0.0667		0.112	0.112	0.126	0.106
	0.369	0.0706	0.0463	0.0427	0.0659		0.109	0.111	0.124	0.102
	0.37	0.0705	0.0479	0.0452	0.0652		0.106	0.109	0.123	0.0992
	0.371	0.0704	0.0491	0.0474	0.0645		0.103	0.107	0.121	0.0955
	0.372	0.0705	0.0501	0.0495	0.0639		0.1	0.105	0.12	0.0927
	0.373	0.0706	0.0508	0.0511	0.0635		0.0968	0.103	0.118	0.0896
	0.374	0.0708	0.0513	0.0525	0.0631		0.0933	0.101	0.115	0.0867
	0.375	0.0712	0.0515	0.0535	0.0628		0.0897	0.0985	0.113	0.0837
	0.376	0.0716	0.0516	0.0541	0.0626		0.0862	0.0959	0.111	0.081
	0.377	0.0721	0.0516	0.0543	0.0624		0.0828	0.0933	0.108	0.0784
	0.378	0.0726	0.0515	0.0541	0.0623		0.0792	0.09	0.106	0.0761
	0.379	0.0732	0.0513	0.0535	0.0621		0.0759	0.0874	0.103	0.0739
	0.38	0.0737	0.051	0.0526	0.0618		0.0727	0.0841	0.1	0.0719
	0.381	0.0742	0.0508	0.0512	0.0615		0.0697	0.0815	0.0976	0.0701
	0.382	0.0748	0.0507	0.0497	0.0612		0.0667	0.0788	0.0948	0.0686
	0.383	0.0753	0.0505	0.0479	0.0607		0.0639	0.0762	0.0922	0.0673
	0.384	0.0758	0.0502	0.0459	0.0601		0.0615	0.0736	0.0897	0.0663
	0.385	0.0761	0.0501	0.0439	0.0595		0.0591	0.0716	0.0874	0.0653
	0.386	0.0765	0.05	0.0418	0.0586		0.057	0.0696	0.0851	0.0645
	0.387	0.0767	0.0498	0.0398	0.0578		0.0549	0.0677	0.0831	0.0638
	0.388	0.077	0.0496	0.0379	0.0568		0.0531	0.0663	0.081	0.0632
	0.389	0.0772	0.0493	0.0363	0.0558		0.0515	0.065	0.0793	0.0627
	0.39	0.0773	0.049	0.0348	0.0548		0.05	0.064	0.0777	0.062
	0.391	0.0776	0.0487	0.0335	0.0538		0.0486	0.0631	0.0761	0.0614
	0.392	0.0777	0.0481	0.0326	0.0528		0.0474	0.0625	0.0748	0.0608
	0.393	0.0778	0.0474	0.0319	0.0519		0.0463	0.0619	0.0735	0.0599
	0.394	0.0779	0.0467	0.0315	0.0511		0.0453	0.0614	0.0721	0.0591
	0.395	0.0781	0.0458	0.0314	0.0505		0.0445	0.0609	0.071	0.058
	0.396	0.0784	0.0448	0.0316	0.0499		0.0437	0.0604	0.0698	0.0569
	0.397	0.0786	0.0436	0.032	0.0496		0.043	0.0598	0.0687	0.0556
	0.398	0.079	0.0424	0.0326	0.0495		0.0423	0.0592	0.0673	0.0543
	0.399	0.0793	0.0411	0.0333	0.0497		0.0419	0.0584	0.0662	0.0528
	0.4	0.0798	0.0398	0.0341	0.0501		0.0414	0.0575	0.0649	0.0513
	0.401	0.0801	0.0385	0.0348	0.0506		0.041	0.0564	0.0637	0.0499
	0.402	0.0806	0.0373	0.0356	0.0513		0.0407	0.0552	0.0624	0.0485
	0.403	0.081	0.036	0.0363	0.0523		0.0404	0.0539	0.0611	0.0471
	0.404	0.0812	0.0349	0.0369	0.0534		0.0402	0.0525	0.0598	0.0458
	0.405	0.0816	0.0339	0.0373	0.0544		0.04	0.051	0.0585	0.0447
	0.406	0.0817	0.0331	0.0376	0.0557		0.0397	0.0495	0.0572	0.0438
	0.407	0.0817	0.0325	0.0377	0.0569		0.0396	0.0481	0.056	0.0431
	0.408	0.0816	0.032	0.0376	0.0582		0.0393	0.0466	0.055	0.0425
	0.409	0.0813	0.0318	0.0374	0.0594		0.0391	0.0453	0.054	0.0422
	0.41	0.081	0.0317	0.037	0.0605		0.0388	0.0441	0.0531	0.0422

## Sheet: Fig1D Frequency Response
		L-cones					M-cones
	Normalised by subtracting peak value
		in dB
	Freq (Hz)	L1	L2	L3	L4		M1	M2	M3	M4
	0.2	-1.90861	-0.274602	-2.56512	-2.40338		-0.491083	-1.63534	-0.40675	-1.20759
	0.4	-1.57758	-0.216941	-2.33202	-2.05923		-0.291011	-1.26982	-0.252974	-0.910155
	0.6	-1.20324	-0.146098	-2.05023	-1.66354		-0.1007	-0.869561	-0.0954305	-0.569884
	0.8	-0.871459	-0.0920783	-1.77664	-1.2929		0	-0.532693	0	-0.274422
	1	-0.641567	-0.0950768	-1.56674	-1.0017		-0.0328564	-0.297492	-0.00313751	-0.0750911
	1.2	-0.550113	-0.185136	-1.46217	-0.831217		-0.218373	-0.160106	-0.118586	0
	1.4	-0.580591	-0.347745	-1.4519	-0.777451		-0.498868	-0.0639467	-0.305534	-0.0184754
	1.6	-0.675654	-0.531172	-1.47564	-0.799226		-0.785606	0	-0.527195	-0.0856447
	1.8	-0.793261	-0.695096	-1.47987	-0.863859		-1.13733	-0.0766022	-0.867111	-0.253492
	2	-0.891139	-0.806122	-1.42565	-0.922693		-1.58668	-0.286421	-1.33568	-0.508813
	2.2	-0.874755	-0.798294	-1.25713	-0.874138		-2.06848	-0.527363	-1.84974	-0.762597
	2.4	-0.682684	-0.632528	-0.955159	-0.660149		-2.54058	-0.74713	-2.37603	-0.985336
	2.6	-0.384326	-0.367457	-0.586814	-0.355653		-2.98427	-0.923889	-2.92233	-1.19273
	2.8	-0.119214	-0.122364	-0.259629	-0.101666		-3.33434	-0.9967	-3.4206	-1.36035
	3	0	0	-0.0514076	0		-3.56384	-0.978403	-3.78581	-1.49116
	3.2	-0.0897382	-0.0379333	0	-0.0972512		-3.8102	-1.05135	-4.10516	-1.70631
	3.4	-0.362474	-0.190435	-0.0996964	-0.369001		-4.24369	-1.37035	-4.54666	-2.11395
	3.6	-0.738558	-0.395197	-0.29611	-0.749905		-4.82633	-1.85348	-5.09457	-2.644
	3.8	-1.12566	-0.584675	-0.493121	-1.15209		-5.46306	-2.39018	-5.6646	-3.20856
	4	-1.42217	-0.680445	-0.586147	-1.46999		-6.13403	-2.94798	-6.24663	-3.78641
	4.2	-1.58088	-0.665213	-0.537778	-1.65253		-6.82017	-3.49586	-6.84408	-4.35105
	4.4	-1.69151	-0.649186	-0.447627	-1.78886		-7.49724	-3.99799	-7.43863	-4.88582
	4.6	-1.95403	-0.824099	-0.517793	-2.0819		-8.15496	-4.44454	-7.96643	-5.41322
	4.8	-2.49001	-1.30646	-0.876831	-2.65871		-8.66776	-4.76994	-8.28109	-5.8415
	5	-3.13345	-1.95461	-1.36535	-3.34997		-8.97912	-4.96302	-8.43711	-6.10683
	5.2	-3.63976	-2.52122	-1.71783	-3.89263		-9.21338	-5.12338	-8.62756	-6.3025
	5.4	-3.93718	-2.8746	-1.82615	-4.1986		-9.45588	-5.32374	-8.93747	-6.49915
	5.6	-4.04915	-2.96271	-1.68489	-4.29627		-9.77393	-5.63129	-9.42863	-6.74779
	5.8	-4.09885	-2.91967	-1.43369	-4.33002		-10.3716	-6.22698	-10.2603	-7.2468
	6	-4.30095	-3.04417	-1.3368	-4.51722		-11.3134	-7.13959	-11.4513	-8.10804
	6.2	-4.72045	-3.34734	-1.46362	-4.9286		-12.4086	-8.1387	-12.7576	-9.14655
	6.4	-5.24043	-3.64595	-1.70831	-5.47521		-13.4579	-8.97016	-13.8362	-10.1017
	6.6	-5.6602	-3.80081	-1.92009	-5.97771		-14.299	-9.47408	-14.4563	-10.7763
	6.8	-5.8773	-3.81613	-2.01645	-6.31795		-14.9121	-9.71704	-14.7398	-11.1852
	7	-5.95039	-3.78129	-2.01439	-6.52411		-15.3122	-9.79727	-14.8101	-11.4106
	7.2	-5.97499	-3.75259	-1.96153	-6.66983		-15.5153	-9.78348	-14.6941	-11.507
	7.4	-6.02123	-3.74632	-1.90548	-6.79833		-15.5423	-9.71161	-14.4852	-11.4945
	7.6	-6.14633	-3.78357	-1.89282	-6.93845		-15.5324	-9.66221	-14.3977	-11.4711
	7.8	-6.38055	-3.87497	-1.94913	-7.11196		-15.6985	-9.77446	-14.6062	-11.5979
	8	-6.71823	-4.00485	-2.07008	-7.33665		-16.1314	-10.1263	-15.1308	-11.9542
	8.2	-7.13452	-4.17006	-2.24046	-7.62115		-16.7512	-10.6786	-15.8769	-12.4962
	8.4	-7.56096	-4.38441	-2.41969	-7.92508		-17.3967	-11.3422	-16.7199	-13.1373
	8.6	-7.94537	-4.6596	-2.58761	-8.21328		-17.8257	-11.8709	-17.3238	-13.6563
	8.8	-8.26725	-4.96788	-2.72645	-8.47395		-17.9651	-12.0401	-17.4121	-13.8614
	9	-8.53058	-5.26211	-2.82603	-8.70532		-18.0203	-12.0144	-17.2507	-13.9058
	9.2	-8.80058	-5.55866	-2.96044	-8.96163		-18.195	-12.0712	-17.1767	-14.0388
	9.4	-9.13686	-5.89722	-3.20408	-9.30123		-18.5681	-12.3803	-17.3481	-14.4092
	9.6	-9.54316	-6.28959	-3.5633	-9.73511		-19.1214	-12.9556	-17.7831	-15.0176
	9.8	-9.99313	-6.7143	-3.99062	-10.2403		-19.8198	-13.7217	-18.4419	-15.7764
	10	-10.464	-7.10502	-4.39425	-10.762		-20.6511	-14.5939	-19.289	-16.5945
	10.2	-10.9419	-7.37361	-4.669	-11.2136		-21.5819	-15.4595	-20.2793	-17.3858
	10.4	-11.408	-7.53078	-4.79594	-11.5539		-22.3966	-16.1016	-21.1562	-17.9877
	10.6	-11.8461	-7.67682	-4.85584	-11.8257		-22.8943	-16.4069	-21.5562	-18.2985
	10.8	-12.2548	-7.86483	-4.94063	-12.0859		-23.167	-16.5376	-21.5141	-18.4459
	11	-12.6499	-8.10527	-5.1072	-12.3721		-23.3565	-16.6853	-21.3271	-18.6043
	11.2	-13.0629	-8.41053	-5.369	-12.7003		-23.6006	-17.0028	-21.2245	-18.9106
	11.4	-13.5082	-8.79445	-5.71581	-13.0616		-24.0225	-17.6061	-21.3002	-19.4401
	11.6	-13.9241	-9.23393	-6.09274	-13.4047		-24.6052	-18.4664	-21.5115	-20.125
	11.8	-14.0941	-9.56381	-6.26461	-13.5817		-25.0268	-19.2203	-21.5843	-20.6361
	12	-14.0166	-9.64184	-6.11815	-13.6209		-24.9892	-19.4147	-21.3217	-20.6208
	12.2	-14.1795	-9.76502	-6.12874	-13.9022		-24.6038	-19.088	-20.9564	-20.1715
	12.4	-14.7112	-10.1065	-6.45909	-14.4707		-24.1784	-18.5832	-20.796	-19.6593
	12.6	-15.417	-10.5815	-6.96558	-15.1349		-24.015	-18.2326	-21.0078	-19.4298
	12.8	-16.118	-11.0605	-7.51751	-15.7508		-24.3344	-18.3289	-21.6626	-19.7539
	13	-16.7234	-11.4308	-7.99726	-16.2434		-25.2238	-19.0634	-22.7504	-20.762
	13.2	-17.2065	-11.6304	-8.32651	-16.5931		-26.6516	-20.4357	-24.2044	-22.408
	13.4	-17.5973	-11.6992	-8.55591	-16.8587		-28.4364	-22.1716	-25.897	-24.4946
	13.6	-17.9435	-11.7788	-8.81643	-17.1481		-29.8656	-23.5449	-27.3701	-26.3485
	13.8	-18.2262	-11.9399	-9.11726	-17.4691		-30.5751	-24.1681	-28.3504	-27.2985
	14	-18.3848	-12.1362	-9.34332	-17.7105		-30.9432	-24.3533	-28.9651	-27.4607
	14.2	-18.4275	-12.3321	-9.39284	-17.809		-30.9483	-24.2069	-29.0466	-26.9766
	14.4	-18.5142	-12.5825	-9.34239	-17.9106		-30.4518	-23.7693	-28.5532	-26.0879
	14.6	-18.7617	-12.8908	-9.38378	-18.1762		-29.7578	-23.3491	-27.9359	-25.2969
	14.8	-19.1209	-13.195	-9.56503	-18.5935		-29.3736	-23.3093	-27.694	-25.0336
	15	-19.6953	-13.5885	-9.91928	-19.2906		-29.5935	-23.7767	-28.0733	-25.4583
	15.2	-20.6418	-14.1664	-10.5142	-20.4649		-30.3113	-24.5717	-28.9883	-26.4025
	15.4	-21.7598	-14.7836	-11.2066	-21.8614		-31.1411	-25.368	-30.0401	-27.473
	15.6	-22.4772	-15.1626	-11.5998	-22.6022		-31.7842	-25.9051	-30.668	-28.2722
	15.8	-22.5297	-15.2328	-11.5717	-22.3867		-32.0891	-26.118	-30.6294	-28.572
	16	-22.2256	-15.1535	-11.3679	-21.8229		-31.9362	-26.1271	-30.1348	-28.3886
	16.2	-21.9647	-15.1007	-11.2129	-21.4252		-31.5168	-26.1073	-29.5622	-27.9751
	16.4	-21.9454	-15.1457	-11.1749	-21.3727		-31.1595	-26.0974	-29.1423	-27.5656
	16.6	-22.1609	-15.2577	-11.2194	-21.6001		-31.3628	-26.1235	-29.1167	-27.4299
	16.8	-22.4907	-15.3826	-11.3149	-21.8771		-32.671	-26.1724	-29.7993	-27.818
	17	-22.655	-15.4366	-11.4277	-21.927		-33.8055	-25.6917	-30.4749	-28.0258
	17.2	-22.6468	-15.4647	-11.5625	-21.8786		-33.6219	-25.1291	-30.531	-27.9003
	17.4	-22.8717	-15.6602	-11.8513	-22.1384		-33.8428	-25.2163	-30.9615	-28.2577
	17.6	-23.4965	-16.0966	-12.3572	-22.8485		-34.6538	-25.7836	-31.9108	-28.9959
	17.8	-24.4523	-16.7297	-13.0334	-23.9315		-35.387	-26.4448	-32.8657	-29.6673
	18	-25.542	-17.4501	-13.7853	-25.1535		-35.4479	-26.9884	-33.378	-30.1213
	18.2	-26.5149	-18.1157	-14.5031	-26.1756		-35.2741	-27.5558	-33.7625	-30.7152
	18.4	-27.2283	-18.5938	-15.0624	-26.7576		-35.6247	-28.4013	-34.5542	-31.7132
	18.6	-27.72	-18.7985	-15.3568	-26.8653		-36.4157	-29.5408	-35.5021	-32.8436
	18.8	-28.0738	-18.8139	-15.3976	-26.687		-37.0287	-30.5493	-35.7025	-33.44
	19	-28.4973	-18.9908	-15.4402	-26.6183		-37.0198	-30.9923	-34.9099	-33.1852
	19.2	-29.0661	-19.4729	-15.6831	-26.8436		-36.6783	-31.122	-33.951	-32.5368
	19.4	-29.4272	-20.0279	-15.9907	-27.1801		-36.7541	-31.5066	-33.6093	-32.1765
	19.6	-29.3145	-20.3007	-16.1577	-27.3885		-37.8588	-32.435	-34.2378	-32.4574
	19.8	-28.8008	-20.142	-16.2588	-27.3723		-40.5055	-34.0696	-35.9282	-33.5855
	20	-28.6579	-20.1745	-16.4749	-27.6163		-43.5272	-35.9556	-38.4218	-35.3214
	20.2	-29.0086	-20.3181	-16.5244	-28.2963		-44.9802	-36.9759	-40.6034	-36.3404
	20.4	-29.5274	-20.2856	-16.3714	-29.1612		-47.2895	-36.55	-40.9981	-35.7792
	20.6	-29.8969	-20.2563	-16.2004	-29.8682		-45.8883	-34.9252	-39.08	-34.2098
	20.8	-29.9585	-20.3657	-16.1237	-30.247		-42.2791	-33.2324	-37.0979	-32.8171
	21	-29.8998	-20.662	-16.182	-30.5584		-41.2716	-32.342	-36.6075	-32.3777
	21.2	-29.9063	-21.0527	-16.3308	-31.0904		-43.2169	-32.4263	-37.9251	-33.0982
	21.4	-29.9308	-21.3729	-16.4868	-31.8175		-46.4163	-32.9708	-40.038	-34.3429
	21.6	-30.1077	-21.7133	-16.6835	-32.7523		-48.3449	-33.629	-41.0126	-35.3234
	21.8	-30.5909	-22.1731	-16.9456	-33.9447		-49.3543	-34.215	-39.9565	-35.7562
	22	-31.2046	-22.6282	-17.2131	-35.2696		-46.1964	-34.218	-37.9585	-35.4184
	22.2	-31.6098	-22.9466	-17.4577	-36.1605		-42.2003	-33.7464	-36.4062	-34.6934
	22.4	-31.9325	-23.1937	-17.7341	-36.3385		-40.2752	-33.5856	-35.9233	-34.3313
	22.6	-32.6316	-23.5373	-18.1045	-36.3698		-40.865	-34.3364	-36.6936	-34.6951
	22.8	-33.6611	-23.9982	-18.5067	-36.3721		-44.2062	-35.8826	-38.2291	-35.4272
	23	-34.347	-24.4432	-18.7594	-35.7392		-49.2606	-36.7078	-38.8577	-35.5484
	23.2	-34.6164	-24.8819	-18.8735	-34.3762		-49.465	-35.5987	-37.9716	-34.821
	23.4	-35.1256	-25.4045	-19.1643	-33.1628		-45.8275	-34.4885	-37.6482	-34.4992
	23.6	-35.9693	-26.0654	-19.7541	-33.0758		-44.436	-34.7024	-38.7662	-35.1143
	23.8	-37.4051	-26.9551	-20.5333	-34.1244		-43.7408	-35.857	-40.3113	-35.9073
	24	-39.0156	-27.7894	-21.3611	-35.6529		-42.289	-37.0699	-41.6361	-36.4441
	24.2	-39.6699	-28.1336	-21.9651	-36.7067		-40.8078	-37.7679	-43.3482	-37.0659
	24.4	-39.0429	-27.9435	-22.1512	-36.8124		-39.7329	-37.8544	-45.0274	-37.7611
	24.6	-37.9247	-27.544	-22.1228	-36.9319		-39.287	-38.1122	-44.9583	-38.3193
	24.8	-36.4716	-27.2708	-22.3085	-38.4079		-39.8486	-38.978	-44.3109	-38.9448
	25	-35.0716	-27.2441	-22.837	-40.3678		-41.049	-39.4766	-43.4651	-39.3054
	25.2	-34.4619	-27.3088	-23.1417	-39.6906		-41.9172	-38.8319	-42.1143	-38.8781
	25.4	-34.8748	-27.6121	-23.1062	-38.3053		-41.7838	-37.9766	-41.106	-38.1694
	25.6	-36.2648	-28.1366	-23.0032	-37.2154		-41.6661	-38.0633	-41.3087	-38.2258
	25.8	-38.0435	-28.7405	-22.9801	-36.2878		-41.746	-38.6697	-42.1889	-38.7499
	26	-39.3832	-29.5243	-23.0901	-35.8759		-41.9094	-38.9885	-42.8183	-38.917
	26.2	-40.2931	-30.5648	-23.4039	-36.2145		-42.7222	-39.3018	-43.5291	-38.9983
	26.4	-40.8661	-31.541	-23.8727	-37.0839		-44.0315	-40.1935	-44.8521	-39.4433
	26.6	-40.4324	-32.0319	-24.2646	-38.1455		-44.0444	-41.04	-45.7158	-39.6959
	26.8	-39.6501	-32.3118	-24.5338	-39.2598		-42.5396	-40.8618	-44.7837	-39.1533
	27	-39.8449	-32.9604	-24.93	-40.4885		-41.4393	-40.8578	-43.8123	-38.5318
	27.2	-40.9067	-34.0415	-25.4782	-41.8757		-42.3502	-42.7735	-45.2026	-38.9534
	27.4	-41.8987	-34.8209	-25.8794	-42.7222		-45.2952	-46.4143	-49.0565	-40.5429
	27.6	-41.6466	-34.4424	-25.8916	-41.3627		-47.6841	-47.3581	-52.632	-41.5308
	27.8	-40.4265	-33.5231	-25.7153	-39.1523		-46.6036	-44.0896	-51.2608	-40.4686
	28	-39.2514	-33.0306	-25.6599	-38.0672		-44.3535	-40.8627	-46.792	-38.6763
	28.2	-38.8502	-33.2309	-25.8268	-38.2672		-42.505	-38.9683	-43.3941	-37.2159
	28.4	-39.5313	-33.8519	-26.1816	-39.3183		-41.3275	-38.6464	-41.6376	-36.5285
	28.6	-41.3197	-34.5086	-26.6694	-40.8033		-41.1635	-40.0157	-41.5483	-36.8412
	28.8	-44.4756	-35.053	-27.3915	-43.086		-43.3139	-44.0639	-43.1643	-38.2158
	29	-46.5775	-35.635	-28.6182	-46.3761		-49.7264	-50.8845	-45.3266	-39.8365
	29.2	-43.5733	-36.3318	-29.932	-46.281		-61.6759	-52.4354	-48.0107	-41.3151
	29.4	-42.1664	-36.2526	-30.6835	-44.9793		-55.3948	-50.7297	-49.0189	-42.1099
	29.6	-40.9936	-35.088	-30.7946	-42.6362		-61.838	-45.4332	-45.794	-42.2639
	29.8	-39.2516	-33.7871	-30.3575	-39.7822		-49.6815	-40.5852	-41.3012	-41.5326
	30	-38.1254	-33.1466	-29.9071	-38.2099		-44.2454	-37.7811	-38.6232	-40.6558
	30.2	-38.3854	-33.5795	-30.1091	-38.6617		-44.206	-37.0374	-38.3684	-41.3399
	30.4	-39.6814	-35.0495	-31.1572	-41.6658		-50.6591	-38.1027	-40.5049	-44.2916
	30.6	-40.5879	-36.2957	-31.9508	-46.3713		-59.5211	-40.3707	-44.0643	-49.1495
	30.8	-40.8907	-36.8169	-31.9934	-48.6033		-51.0116	-42.0209	-46.1412	-52.0856
	31	-40.9403	-37.2452	-31.9103	-45.6915		-52.6598	-41.6784	-44.6161	-48.7148
	31.2	-41.3188	-37.9937	-32.0506	-42.9664		-50.8028	-40.5309	-42.4754	-45.61
	31.4	-42.6986	-39.146	-32.4562	-42.0558		-47.4687	-40.0601	-42.0706	-44.9714
	31.6	-45.4034	-40.0387	-32.786	-42.9857		-46.7198	-40.607	-43.6119	-46.479
	31.8	-48.113	-39.6189	-32.5357	-45.194		-47.3812	-41.6295	-46.2496	-48.7802
	32	-47.1477	-38.3636	-31.6586	-46.6155		-48.5122	-42.5091	-48.3118	-49.4891
	32.2	-43.9912	-37.4171	-30.7376	-44.7502		-48.2679	-42.851	-48.454	-47.5657
	32.4	-41.7581	-37.6254	-30.6208	-42.6348		-46.796	-42.784	-47.6646	-45.2508
	32.6	-41.2727	-39.3112	-31.8	-42.3202		-46.1608	-43.1205	-47.2873	-44.1015
	32.8	-42.2956	-42.0451	-34.157	-43.8924		-45.9129	-44.612	-47.6373	-44.282
	33	-44.1775	-44.929	-37.0664	-47.2855		-45.7425	-47.88	-48.3372	-45.8068
	33.2	-45.4111	-47.7189	-39.2583	-51.637		-45.5409	-54.8169	-48.4743	-47.2825
	33.4	-44.5014	-51.1005	-39.623	-53.6161		-44.7052	-75.18	-47.3654	-45.4517
	33.6	-42.4794	-50.0158	-38.3606	-48.8736		-44.0835	-61.8376	-46.9003	-43.5215
	33.8	-40.7456	-44.5788	-36.6038	-43.7779		-44.7195	-63.8936	-48.3205	-43.784
	34	-39.6208	-40.2697	-35.2298	-40.8569		-46.0156	-50.2408	-48.5821	-46.6319
	34.2	-39.0902	-37.5401	-34.5984	-39.8789		-46.6198	-46.0754	-46.3334	-52.1029
	34.4	-39.562	-36.7007	-34.9932	-40.6891		-46.6184	-47.0678	-46.1648	-55.5517
	34.6	-41.081	-37.7718	-36.3758	-42.9376		-44.2512	-50.3997	-47.7632	-51.8134
	34.8	-43.4804	-39.9434	-38.0762	-45.8367		-43.174	-50.0426	-49.0888	-51.6386
	35	-46.4899	-41.523	-38.9801	-49.6092		-46.0989	-55.8801	-56.626	-56.6042
	35.2	-46.4297	-41.8178	-38.5265	-50.7047		-50.1186	-60.3707	-58.5931	-52.163
	35.4	-45.2244	-42.2203	-37.6339	-49.1514		-49.7198	-55.133	-54.8821	-50.1235
	35.6	-44.5722	-43.2125	-36.819	-47.563		-46.9509	-48.0753	-51.1673	-48.0924
	35.8	-44.6598	-45.0945	-36.43	-46.4849		-44.7031	-44.4816	-46.5923	-46.3144
	36	-45.3911	-48.5868	-36.5643	-47.1109		-44.2806	-43.8234	-45.4223	-46.9296
	36.2	-44.9598	-53.531	-36.8515	-50.7742		-45.8592	-45.1918	-48.0439	-50.2935
	36.4	-44.4068	-54.1687	-36.7114	-58.5799		-47.9675	-46.528	-56.1561	-53.08
	36.6	-46.2756	-54.1909	-36.1298	-67.1742		-48.5654	-46.7088	-55.2878	-49.4488
	36.8	-47.6762	-54.5385	-35.6108	-59.1153		-50.6575	-48.2378	-52.3218	-47.1162
	37	-45.174	-50.0723	-35.2928	-57.7738		-61.2877	-54.5837	-57.1966	-47.0891
	37.2	-43.1501	-45.6824	-35.0732	-59.2927		-51.1239	-53.8759	-58.9669	-46.3574
	37.4	-42.2517	-43.314	-35.1427	-52.8964		-45.3203	-45.2385	-52.169	-44.2426
	37.6	-42.0333	-42.6848	-35.8666	-47.2636		-44.8026	-42.4636	-54.6287	-43.8189
	37.8	-42.806	-43.4721	-37.1747	-45.1156		-48.0314	-43.628	-70.002	-46.2909
	38	-45.0767	-45.5697	-38.4697	-45.4239		-51.2861	-49.5818	-54.3148	-51.3259
	38.2	-48.2734	-48.0471	-39.3116	-46.8763		-50.3803	-63.8957	-52.7291	-52.5487
	38.4	-51.0596	-50.092	-39.7046	-48.5075		-49.8271	-56.6413	-58.1335	-52.4975
	38.6	-51.6396	-51.3949	-39.8531	-50.2571		-49.6066	-52.3936	-59.9016	-53.5033
	38.8	-50.9646	-51.0921	-39.6325	-51.9432		-51.1661	-50.5178	-55.6953	-55.1303
	39	-55.5823	-54.2773	-39.2201	-53.1309		-56.7696	-50.8383	-55.7739	-59.0021
	39.2	-63.2124	-60.9391	-39.2214	-51.8551		-65.8193	-52.3964	-55.2797	-63.2506
	39.4	-51.6603	-53.7225	-39.5775	-49.5142		-71.6151	-54.117	-52.7456	-59.4823
	39.6	-49.0784	-51.6832	-40.1735	-48.2553		-57.9134	-54.3151	-49.5987	-52.8546
	39.8	-49.2796	-53.2607	-41.1135	-48.2167		-52.1625	-52.8166	-48.0145	-49.5599
	40	-50.7133	-58.5889	-42.5184	-49.7334		-50.5108	-51.4305	-49.059	-49.0913

## Sheet: SFig1A raw Frequency Response
		L-cones					M-cones								L-cones					M-cones
	in nV/(photons/um^2/s)													in dB
	Freq (Hz)	L1	L2	L3	L4		M1	M2	M3	M4				Freq (Hz)	L1	L2	L3	L4		M1	M2	M3	M4
	0.2	0.000124037	0.000119658	0.000113514	0.000131061		0.000176655	0.000233849	0.000161324	0.000186819				0.2	-78.129	-78.4412	-78.899	-77.6505		-75.0575	-72.6213	-75.846	-74.5716
	0.4	0.000128855	0.000120455	0.000116602	0.000136358		0.000180771	0.0002439	0.000164205	0.000193328				0.4	-77.798	-78.3835	-78.6659	-77.3064		-74.8574	-72.2558	-75.6923	-74.2741
	0.6	0.00013453	0.000121441	0.000120447	0.000142714		0.000184775	0.000255402	0.000167211	0.000201052				0.6	-77.4236	-78.3127	-78.3841	-76.9107		-74.6671	-71.8555	-75.5347	-73.9338
	0.8	0.000139768	0.000122199	0.000124301	0.000148935		0.00018693	0.000265502	0.000169058	0.000208008				0.8	-77.0918	-78.2586	-78.1105	-76.5401		-74.5664	-71.5186	-75.4393	-73.6384
	1	0.000143517	0.000122156	0.000127341	0.000154013		0.000186224	0.000272789	0.000168997	0.000212837				1	-76.8619	-78.2617	-77.9006	-76.2489		-74.5993	-71.2835	-75.4424	-73.4391
	1.2	0.000145036	0.000120896	0.000128884	0.000157066		0.000182289	0.000277138	0.000166765	0.000214685				1.2	-76.7705	-78.3518	-77.796	-76.0784		-74.7848	-71.1461	-75.5579	-73.364
	1.4	0.000144528	0.000118654	0.000129036	0.000158041		0.000176496	0.000280224	0.000163215	0.000214229				1.4	-76.801	-78.5144	-77.7858	-76.0246		-75.0653	-71.0499	-75.7448	-73.3824
	1.6	0.000142955	0.000116175	0.000128684	0.000157645		0.000170765	0.000282294	0.000159102	0.000212579				1.6	-76.896	-78.6977	-77.8095	-76.0464		-75.352	-70.986	-75.9665	-73.4496
	1.8	0.000141032	0.000114003	0.000128621	0.000156476		0.000163988	0.000279816	0.000152996	0.00020851				1.8	-77.0136	-78.8617	-77.8138	-76.111		-75.7038	-71.0625	-76.3064	-73.6175
	2	0.000139452	0.000112555	0.000129427	0.00015542		0.00015572	0.000273137	0.000144961	0.00020247				2	-77.1115	-78.9727	-77.7595	-76.1699		-76.1531	-71.2724	-76.775	-73.8728
	2.2	0.000139715	0.000112656	0.000131962	0.000156291		0.000147318	0.000265665	0.000136631	0.00019664				2.2	-77.0951	-78.9649	-77.591	-76.1213		-76.6349	-71.5133	-77.289	-74.1266
	2.4	0.000142839	0.000114827	0.000136631	0.00016019		0.000139524	0.000259027	0.000128598	0.000191662				2.4	-76.9031	-78.7991	-77.289	-75.9073		-77.107	-71.7331	-77.7882	-74.3493
	2.6	0.000147831	0.000118385	0.000142549	0.000165905		0.000132576	0.000253809	0.000120759	0.000187139				2.6	-76.6047	-78.5341	-76.9207	-75.6028		-77.523	-71.9099	-78.3443	-74.5567
	2.8	0.000152412	0.000121773	0.000148021	0.000170828		0.000127339	0.000251691	0.000114026	0.000183563				2.8	-76.3396	-78.289	-76.5935	-75.3488		-77.9239	-71.9826	-78.8619	-74.7243
	3	0.000154519	0.000123501	0.000151613	0.000172839		0.000124019	0.000252221	0.000109331	0.000180819				3	-76.2204	-78.1666	-76.3853	-75.2472		-78.1316	-71.9644	-79.2515	-74.8551
	3.2	0.000152931	0.000122963	0.000152513	0.000170915		0.000120551	0.000250112	0.000105385	0.000176395				3.2	-76.3101	-78.2045	-76.3339	-75.3444		-78.3443	-72.0373	-79.5762	-75.0703
	3.4	0.000148203	0.000120823	0.000150772	0.00016565		0.000114682	0.000241093	0.000100162	0.000168308				3.4	-76.5829	-78.357	-76.4336	-75.6162		-78.786	-72.3563	-80	-75.4779
	3.6	0.000141923	0.000118008	0.000147401	0.000158543		0.000107242	0.000228049	9.40388e-05	0.000158344				3.6	-76.9589	-78.5618	-76.63	-75.9971		-79.4123	-72.8394	-80.5374	-76.008
	3.8	0.000135737	0.000115461	0.000144095	0.000151369		9.96612e-05	0.000214384	8.80655e-05	0.00014838				3.8	-77.346	-78.7513	-76.827	-76.3993		-80.0261	-73.3762	-81.1005	-76.5725
	4	0.000131181	0.000114195	0.00014256	0.000145929		9.22524e-05	0.000201049	8.23577e-05	0.000138829				4	-77.6426	-78.8471	-76.92	-76.7172		-80.696	-73.934	-81.6815	-77.1504
	4.2	0.000128806	0.000114396	0.000143356	0.000142894		8.52454e-05	0.00018876	7.68832e-05	0.000130092				4.2	-77.8013	-78.8318	-76.8717	-76.8997		-81.3912	-74.4818	-82.2815	-77.715
	4.4	0.000127176	0.000114607	0.000144852	0.000140669		7.88528e-05	0.000178157	7.17966e-05	0.000122324				4.4	-77.9119	-78.8158	-76.7815	-77.036		-82.0585	-74.9839	-82.8775	-78.2728
	4.6	0.00012339	0.000112322	0.000143687	0.000136003		7.31023e-05	0.000169229	6.75638e-05	0.000115117				4.6	-78.1744	-78.9907	-76.8517	-77.329		-82.7217	-75.4305	-83.4011	-78.786
	4.8	0.000116006	0.000106254	0.000137868	0.000127264		6.89115e-05	0.000163007	6.516e-05	0.000109579				4.8	-78.7104	-79.4731	-77.2107	-77.9059		-83.2356	-75.7559	-83.715	-79.1721
	5	0.000107723	9.86142e-05	0.000130328	0.000117529		6.6485e-05	0.000159423	6.4e-05	0.000106282				5	-79.3538	-80.1225	-77.6992	-78.5971		-83.5436	-75.949	-83.8764	-79.4939
	5.2	0.000101623	9.23867e-05	0.000125145	0.000110411		6.47158e-05	0.000156507	6.2612e-05	0.000103915				5.2	-79.8602	-80.6866	-78.0517	-79.1398		-83.7819	-76.1093	-84.0685	-79.6593
	5.4	9.82024e-05	8.87034e-05	0.000123594	0.000106589		6.2934e-05	0.000152938	6.04174e-05	0.000101589				5.4	-80.1578	-81.0415	-78.1601	-79.4458		-84.027	-76.3097	-84.3793	-79.828
	5.6	9.69446e-05	8.78081e-05	0.000125621	0.000105397		6.06712e-05	0.000147617	5.70957e-05	9.87216e-05				5.6	-80.2735	-81.1301	-78.0188	-79.5434		-84.3362	-76.6173	-84.8673	-80.1137
	5.8	9.63915e-05	8.82443e-05	0.000129307	0.000104988		5.66369e-05	0.000137833	5.18822e-05	9.32099e-05				5.8	-80.3185	-81.0906	-77.7676	-79.5762		-84.9437	-77.2129	-85.6967	-80.6117
	6	9.41745e-05	8.69885e-05	0.000130757	0.00010275		5.08171e-05	0.000124086	4.52345e-05	8.44112e-05				6	-80.519	-81.2096	-77.6707	-79.7433		-85.8827	-78.1316	-86.8972	-81.4732
	6.2	8.97343e-05	8.40046e-05	0.000128862	9.79968e-05		4.47973e-05	0.000110603	3.89184e-05	7.48987e-05				6.2	-80.9442	-81.5144	-77.7975	-80.1755		-86.9744	-79.0935	-88.201	-82.5104
	6.4	8.452e-05	8.11657e-05	0.000125283	9.20199e-05		3.96994e-05	0.000100506	3.43738e-05	6.70991e-05				6.4	-81.4629	-81.8089	-78.0422	-80.7242		-88.0242	-79.9136	-89.2688	-83.4655
	6.6	8.05325e-05	7.97315e-05	0.000122265	8.68473e-05		3.60355e-05	9.48415e-05	3.20051e-05	6.20848e-05				6.6	-81.8841	-81.9708	-78.254	-81.2296		-88.8739	-80.4638	-89.897	-84.1382
	6.8	7.85446e-05	7.9591e-05	0.000120916	8.35112e-05		3.35796e-05	9.22253e-05	3.09776e-05	5.92299e-05				6.8	-82.1026	-81.9817	-78.3503	-81.5663		-89.4732	-80.7054	-90.1728	-84.5536
	7	7.78864e-05	7.99109e-05	0.000120945	8.15524e-05		3.20679e-05	9.13774e-05	3.07277e-05	5.77129e-05				7	-82.1693	-81.9491	-78.3482	-81.7662		-89.8699	-80.7811	-90.2572	-84.7765
	7.2	7.76661e-05	8.01753e-05	0.000121683	8.01955e-05		3.13265e-05	9.15225e-05	3.1141e-05	5.7076e-05				7.2	-82.1916	-81.9165	-78.2954	-81.9165		-90.0891	-80.7716	-90.1448	-84.8673
	7.4	7.72537e-05	8.02332e-05	0.000122471	7.90179e-05		3.12294e-05	9.2283e-05	3.18987e-05	5.71581e-05				7.4	-82.2364	-81.9165	-78.2393	-82.0475		-90.1169	-80.696	-89.9242	-84.8521
	7.6	7.61491e-05	7.98899e-05	0.000122649	7.77534e-05		3.12652e-05	9.28093e-05	3.22217e-05	5.73124e-05				7.6	-82.3723	-81.9491	-78.2267	-82.1804		-90.0891	-80.649	-89.8429	-84.8369
	7.8	7.41231e-05	7.90536e-05	0.000121857	7.62156e-05		3.06728e-05	9.16177e-05	3.14575e-05	5.64815e-05				7.8	-82.6036	-82.0365	-78.283	-82.3609		-90.2572	-80.7621	-90.0338	-84.959
	8	7.12967e-05	7.78803e-05	0.000120172	7.42693e-05		2.91817e-05	8.79807e-05	2.96139e-05	5.42118e-05				8	-82.9382	-82.1693	-78.4039	-82.5802		-90.6923	-81.1103	-90.5742	-85.32
	8.2	6.79603e-05	7.6413e-05	0.000117837	7.18761e-05		2.71718e-05	8.25606e-05	2.71763e-05	5.0932e-05				8.2	-83.3498	-82.3381	-78.5744	-82.8654		-91.3086	-81.6604	-91.3086	-85.8656
	8.4	6.47043e-05	7.45503e-05	0.000115431	6.94045e-05		2.52258e-05	7.64874e-05	2.46628e-05	4.73085e-05				8.4	-83.7819	-82.5452	-78.7536	-83.1728		-91.972	-82.3268	-92.1461	-86.5028
	8.6	6.19031e-05	7.22255e-05	0.000113221	6.71395e-05		2.40101e-05	7.19706e-05	2.30063e-05	4.45644e-05				8.6	-84.1662	-82.8293	-78.9384	-83.4655		-92.3958	-82.8534	-92.7654	-87.0133
	8.8	5.96511e-05	6.9707e-05	0.000111425	6.51545e-05		2.36278e-05	7.05822e-05	2.27734e-05	4.35241e-05				8.8	-84.4805	-83.1353	-79.0603	-83.715		-92.5418	-83.0239	-92.8413	-87.2302
	9	5.78698e-05	6.73852e-05	0.000110155	6.34419e-05		2.34782e-05	7.07913e-05	2.32007e-05	4.33025e-05				9	-84.7464	-83.4268	-79.1599	-83.9582		-92.5786	-82.9993	-92.6902	-87.2702
	9.2	5.60986e-05	6.51234e-05	0.000108464	6.15971e-05		2.30106e-05	7.03302e-05	2.33992e-05	4.26443e-05				9.2	-85.0207	-83.7284	-79.2943	-84.2084		-92.7654	-83.0609	-92.6157	-87.4118
	9.4	5.39683e-05	6.26339e-05	0.000105464	5.92353e-05		2.20433e-05	6.78713e-05	2.29419e-05	4.08639e-05				9.4	-85.3521	-84.0685	-79.5762	-84.5536		-93.1515	-83.3626	-92.8033	-87.7655
	9.6	5.15019e-05	5.98675e-05	0.000101191	5.6349e-05		2.06828e-05	6.35218e-05	2.18212e-05	3.80995e-05				9.6	-85.7639	-84.4515	-79.9136	-84.9898		-93.6806	-83.9445	-93.2309	-88.3815
	9.8	4.89018e-05	5.70106e-05	9.6333e-05	5.31652e-05		1.90849e-05	5.81589e-05	2.02274e-05	3.49125e-05				9.8	-86.2138	-84.8825	-80.3275	-85.4818		-94.3793	-84.7015	-93.893	-89.1435
	10	4.63215e-05	5.45028e-05	9.19589e-05	5.0066e-05		1.73431e-05	5.26026e-05	1.83478e-05	3.17744e-05				10	-86.6884	-85.2721	-80.7242	-86.0032		-95.2391	-85.5803	-94.751	-89.9515
	10.2	4.38415e-05	5.28433e-05	8.90956e-05	4.75294e-05		1.55805e-05	4.7613e-05	1.63709e-05	2.90076e-05				10.2	-87.1705	-85.5473	-81.0024	-86.4661		-96.1375	-86.4479	-95.7031	-90.752
	10.4	4.15509e-05	5.18957e-05	8.7803e-05	4.57034e-05		1.41856e-05	4.42202e-05	1.47988e-05	2.70656e-05				10.4	-87.6181	-85.6967	-81.1301	-86.8017		-96.9542	-87.0916	-96.5948	-91.3406
	10.6	3.95073e-05	5.10304e-05	8.71995e-05	4.4295e-05		1.33956e-05	4.26929e-05	1.41327e-05	2.61143e-05				10.6	-88.0681	-85.8486	-81.1897	-87.0719		-97.4579	-87.3914	-97.0156	-91.6672
	10.8	3.76913e-05	4.99377e-05	8.63524e-05	4.29879e-05		1.29816e-05	4.20553e-05	1.42013e-05	2.56749e-05				10.8	-88.4732	-86.038	-81.2697	-87.3306		-97.7211	-87.5144	-96.9542	-91.8013
	11	3.6015e-05	4.85743e-05	8.47123e-05	4.15947e-05		1.27015e-05	4.13461e-05	1.45104e-05	2.52108e-05				11	-88.8739	-86.2673	-81.4423	-87.6181		-97.9239	-87.681	-96.7726	-91.972
	11.2	3.43427e-05	4.68968e-05	8.2197e-05	4.00524e-05		1.23494e-05	3.98625e-05	1.46828e-05	2.43372e-05				11.2	-89.2941	-86.5765	-81.7026	-87.9371		-98.2019	-87.9805	-96.6537	-92.2879
	11.4	3.26267e-05	4.48691e-05	7.89797e-05	3.84204e-05		1.1764e-05	3.71876e-05	1.45555e-05	2.28979e-05				11.4	-89.7356	-86.9551	-82.0475	-88.3134		-98.5624	-88.5891	-96.7129	-92.8033
	11.6	3.11013e-05	4.26553e-05	7.56257e-05	3.69324e-05		1.10007e-05	3.36806e-05	1.42057e-05	2.11619e-05				11.6	-90.1448	-87.3914	-82.4296	-88.6595		-99.1721	-89.4474	-96.9542	-93.4733
	11.8	3.04983e-05	4.10657e-05	7.4144e-05	3.61875e-05		1.04794e-05	3.08807e-05	1.4087e-05	1.99526e-05				11.8	-90.314	-87.7232	-82.6036	-88.8258		-99.5762	-90.2008	-97.0156	-93.9794
	12	3.07717e-05	4.06985e-05	7.54047e-05	3.60243e-05		1.05249e-05	3.01972e-05	1.45194e-05	1.99876e-05				12	-90.229	-87.8081	-82.4526	-88.8739		-99.5762	-90.3999	-96.7726	-93.9794
	12.2	3.02e-05	4.01254e-05	7.53129e-05	3.48766e-05		1.10025e-05	3.13546e-05	1.51431e-05	2.10489e-05				12.2	-90.3999	-87.9371	-82.4641	-89.1435		-99.1721	-90.0614	-96.4205	-93.5556
	12.4	2.84067e-05	3.85786e-05	7.25023e-05	3.26669e-05		1.15547e-05	3.3231e-05	1.54253e-05	2.23274e-05				12.4	-90.9336	-88.2683	-82.7932	-89.709		-98.7108	-89.5772	-96.2496	-93.0339
	12.6	2.61897e-05	3.65253e-05	6.83955e-05	3.02619e-05		1.17741e-05	3.45997e-05	1.50537e-05	2.29252e-05				12.6	-91.634	-88.7541	-83.2989	-90.3711		-98.5624	-89.2185	-96.4205	-92.8033
	12.8	2.41592e-05	3.45655e-05	6.41846e-05	2.81904e-05		1.13491e-05	3.42183e-05	1.39606e-05	2.20856e-05				12.8	-92.3237	-89.2185	-83.8493	-90.995		-98.9384	-89.3195	-97.0774	-93.1122
	13	2.25325e-05	3.31229e-05	6.07356e-05	2.66363e-05		1.02445e-05	3.14435e-05	1.23172e-05	1.96653e-05				13	-92.9563	-89.6034	-84.3362	-91.5024		-99.828	-90.0614	-98.2019	-94.1107
	13.2	2.13135e-05	3.23706e-05	5.84764e-05	2.55852e-05		8.69155e-06	2.68483e-05	1.04187e-05	1.62705e-05				13.2	-93.4324	-89.7891	-84.6569	-91.8352		-101.22	-91.4373	-99.6593	-95.7562
	13.4	2.03758e-05	3.21151e-05	5.69522e-05	2.48145e-05		7.07718e-06	2.19849e-05	8.57404e-06	1.27959e-05				13.4	-93.8074	-89.8699	-84.8825	-92.111		-102.999	-93.1515	-101.34	-97.8558
	13.6	1.95798e-05	3.18223e-05	5.52694e-05	2.40015e-05		6.00344e-06	1.87697e-05	7.23655e-06	1.03366e-05				13.6	-94.1549	-89.9515	-85.1455	-92.3958		-104.437	-94.5168	-102.805	-99.7433
	13.8	1.89526e-05	3.12376e-05	5.3388e-05	2.31307e-05		5.53256e-06	1.74703e-05	6.46421e-06	9.26562e-06				13.8	-94.4249	-90.1169	-85.4492	-92.7278		-105.145	-95.1392	-103.795	-100.658
	14	1.86097e-05	3.05394e-05	5.20164e-05	2.24966e-05		5.30295e-06	1.71017e-05	6.02254e-06	9.09427e-06				14	-94.6097	-90.314	-85.6799	-92.9563		-105.514	-95.3401	-104.408	-100.829
	14.2	1.85185e-05	2.98584e-05	5.17207e-05	2.22429e-05		5.29985e-06	1.73923e-05	5.96634e-06	9.61553e-06				14.2	-94.6566	-90.4866	-85.7302	-93.0729		-105.514	-95.189	-104.481	-100.336
	14.4	1.83345e-05	2.901e-05	5.2022e-05	2.19844e-05		5.61166e-06	1.82909e-05	6.31505e-06	1.06514e-05				14.4	-94.751	-90.752	-85.6799	-93.1515		-105.021	-94.751	-103.986	-99.4123
	14.6	1.78195e-05	2.79983e-05	5.17747e-05	2.13223e-05		6.07838e-06	1.91977e-05	6.78018e-06	1.1667e-05				14.6	-94.9916	-91.0568	-85.7134	-93.4324		-104.322	-94.334	-103.375	-98.6363
	14.8	1.70977e-05	2.70345e-05	5.07055e-05	2.03221e-05		6.35329e-06	1.92857e-05	6.97167e-06	1.2026e-05				14.8	-95.3401	-91.3727	-85.8998	-93.8501		-103.945	-94.2889	-103.135	-98.4164
	15	1.60035e-05	2.58371e-05	4.86791e-05	1.87547e-05		6.19444e-06	1.82755e-05	6.67377e-06	1.14521e-05				15	-95.9176	-91.7676	-86.2494	-94.5168		-104.166	-94.751	-103.517	-98.786
	15.2	1.43512e-05	2.4174e-05	4.54563e-05	1.63831e-05		5.70316e-06	1.66769e-05	6.00646e-06	1.02725e-05				15.2	-96.8328	-92.3237	-86.8398	-95.7031		-104.883	-95.5457	-104.423	-99.7433
	15.4	1.26181e-05	2.25159e-05	4.19735e-05	1.39499e-05		5.18352e-06	1.52161e-05	5.32148e-06	9.0814e-06				15.4	-97.9926	-92.9563	-87.535	-97.1397		-105.713	-96.3631	-105.482	-100.838
	15.6	1.16177e-05	2.15545e-05	4.01159e-05	1.28096e-05		4.81357e-06	1.43037e-05	4.95035e-06	8.28311e-06				15.6	-98.7108	-93.3109	-87.9371	-97.8558		-106.357	-96.8933	-106.108	-101.639
	15.8	1.15477e-05	2.13811e-05	4.02459e-05	1.31312e-05		4.64757e-06	1.39573e-05	4.97241e-06	8.00202e-06				15.8	-98.786	-93.3917	-87.9155	-97.6546		-106.651	-97.0774	-106.073	-101.938
	16	1.19592e-05	2.15773e-05	4.12011e-05	1.40119e-05		4.73009e-06	1.39426e-05	5.26373e-06	8.17282e-06				16	-98.4164	-93.3109	-87.7021	-97.0774		-106.503	-97.1397	-105.58	-101.756
	16.2	1.23238e-05	2.17087e-05	4.1943e-05	1.46684e-05		4.96408e-06	1.39745e-05	5.62242e-06	8.57128e-06				16.2	-98.2019	-93.2708	-87.5557	-96.6537		-106.09	-97.0774	-105.005	-101.34
	16.4	1.23512e-05	2.15965e-05	4.21268e-05	1.47573e-05		5.17257e-06	1.39905e-05	5.90096e-06	8.9851e-06				16.4	-98.1316	-93.3109	-87.5144	-96.5948		-105.73	-97.0774	-104.583	-100.925
	16.6	1.20487e-05	2.132e-05	4.19118e-05	1.43759e-05		5.05289e-06	1.39485e-05	5.91838e-06	9.12658e-06				16.6	-98.4164	-93.4324	-87.5557	-96.8328		-105.934	-97.1397	-104.554	-100.791
	16.8	1.15997e-05	2.10156e-05	4.14535e-05	1.39248e-05		4.34639e-06	1.38702e-05	5.47102e-06	8.72771e-06				16.8	-98.7108	-93.5556	-87.639	-97.1397		-107.23	-97.1397	-105.24	-101.18
	17	1.13823e-05	2.08853e-05	4.09185e-05	1.38449e-05		3.81423e-06	1.46594e-05	5.06163e-06	8.52139e-06				17	-98.8619	-93.5971	-87.7655	-97.2024		-108.382	-96.6537	-105.917	-101.391
	17.2	1.13931e-05	2.08178e-05	4.02884e-05	1.39224e-05		3.89567e-06	1.56405e-05	5.02903e-06	8.64543e-06				17.2	-98.8619	-93.6387	-87.8939	-97.1397		-108.179	-96.1375	-105.969	-101.26
	17.4	1.11019e-05	2.03545e-05	3.89712e-05	1.35121e-05		3.79786e-06	1.54841e-05	4.78587e-06	8.2969e-06				17.4	-99.0935	-93.8074	-88.1787	-97.3933		-108.404	-96.1934	-106.393	-101.618
	17.6	1.03313e-05	1.93572e-05	3.67658e-05	1.24514e-05		3.4593e-06	1.45051e-05	4.29038e-06	7.62093e-06				17.6	-99.7433	-94.244	-88.683	-98.0618		-109.218	-96.7726	-107.351	-102.361
	17.8	9.25477e-06	1.79964e-05	3.40124e-05	1.09918e-05		3.1793e-06	1.3442e-05	3.84371e-06	7.05402e-06				17.8	-100.677	-94.8945	-89.3704	-99.1721		-109.951	-97.4579	-108.313	-103.036
	18	8.16359e-06	1.6564e-05	3.11918e-05	9.54917e-06		3.15707e-06	1.26265e-05	3.62355e-06	6.69477e-06				18	-101.766	-95.5978	-90.1169	-100.4		-110.006	-97.9926	-108.826	-103.491
	18.2	7.29851e-06	1.53422e-05	2.87179e-05	8.4891e-06		3.22088e-06	1.18281e-05	3.46666e-06	6.25234e-06				18.2	-102.734	-96.3062	-90.8424	-101.422		-109.843	-98.5624	-109.193	-104.082
	18.4	6.72308e-06	1.45204e-05	2.6927e-05	7.93897e-06		3.09346e-06	1.07309e-05	3.16465e-06	5.5737e-06				18.4	-103.453	-96.7726	-91.405	-102.004		-110.201	-99.4123	-110.006	-105.083
	18.6	6.35304e-06	1.41823e-05	2.60295e-05	7.84107e-06		2.8242e-06	9.41154e-06	2.83747e-06	4.89351e-06				18.6	-103.945	-96.9542	-91.7005	-102.114		-110.995	-100.528	-110.934	-106.214
	18.8	6.09942e-06	1.41572e-05	2.59076e-05	8.00374e-06		2.63176e-06	8.37987e-06	2.77275e-06	4.56878e-06				18.8	-104.293	-96.9542	-91.734	-101.938		-111.601	-101.535	-111.15	-106.802
	19	5.80917e-06	1.38716e-05	2.57807e-05	8.06726e-06		2.63443e-06	7.96323e-06	3.03769e-06	4.70482e-06				19	-104.716	-97.1397	-91.7676	-101.863		-111.601	-101.982	-110.343	-106.558
	19.2	5.44095e-06	1.31227e-05	2.50698e-05	7.86074e-06		2.74009e-06	7.84512e-06	3.39224e-06	5.06948e-06				19.2	-105.288	-97.6546	-92.0065	-102.092		-111.245	-102.103	-109.396	-105.9
	19.4	5.21941e-06	1.23106e-05	2.41975e-05	7.56202e-06		2.71628e-06	7.50535e-06	3.52835e-06	5.28418e-06				19.4	-105.647	-98.2019	-92.3237	-102.43		-111.309	-102.487	-109.045	-105.547
	19.6	5.28759e-06	1.19299e-05	2.37367e-05	7.38271e-06		2.39187e-06	6.74451e-06	3.28206e-06	5.116e-06				19.6	-105.531	-98.4891	-92.505	-102.639		-112.432	-103.427	-109.683	-105.815
	19.8	5.60973e-06	1.21498e-05	2.34621e-05	7.39651e-06		1.76361e-06	5.58757e-06	2.70164e-06	4.49292e-06				19.8	-105.021	-98.3443	-92.5786	-102.615		-115.09	-105.052	-111.373	-106.955
	20	5.70274e-06	1.21044e-05	2.28856e-05	7.19163e-06		1.24543e-06	4.49698e-06	2.02742e-06	3.679e-06				20	-104.883	-98.3443	-92.8033	-102.865		-118.062	-106.936	-113.85	-108.683
	20.2	5.47708e-06	1.1906e-05	2.27554e-05	6.65009e-06		1.05359e-06	3.99861e-06	1.57712e-06	3.27177e-06				20.2	-105.224	-98.4891	-92.8413	-103.544		-119.576	-107.959	-116.027	-109.709
	20.4	5.15955e-06	1.19505e-05	2.31598e-05	6.01978e-06		8.07612e-07	4.19955e-06	1.50706e-06	3.49014e-06				20.4	-105.747	-98.4164	-92.6902	-104.408		-121.852	-107.535	-116.42	-109.143
	20.6	4.94467e-06	1.1991e-05	2.36202e-05	5.54919e-06		9.48993e-07	5.06339e-06	1.87948e-06	4.1813e-06				20.6	-106.125	-98.4164	-92.5418	-105.114		-120.455	-105.917	-114.517	-107.576
	20.8	4.9097e-06	1.1841e-05	2.383e-05	5.31242e-06		1.43789e-06	6.15292e-06	2.36125e-06	4.9085e-06				20.8	-106.178	-98.5624	-92.4685	-105.498		-116.833	-104.222	-112.542	-106.178
	21	4.94302e-06	1.14438e-05	2.36703e-05	5.12531e-06		1.61473e-06	6.81716e-06	2.4984e-06	5.16318e-06				21	-106.125	-98.8619	-92.505	-105.798		-115.863	-103.324	-112.041	-105.747
	21.2	4.93933e-06	1.09405e-05	2.32683e-05	4.82084e-06		1.29072e-06	6.75132e-06	2.14674e-06	4.75217e-06				21.2	-106.125	-99.2515	-92.6529	-106.339		-117.788	-103.414	-113.351	-106.466
	21.4	4.92538e-06	1.05445e-05	2.28541e-05	4.43371e-06		8.93022e-07	6.34107e-06	1.68319e-06	4.11771e-06				21.4	-106.143	-99.5762	-92.8033	-107.072		-120.983	-103.958	-115.494	-107.702
	21.6	4.8261e-06	1.01392e-05	2.23424e-05	3.98132e-06		7.15212e-07	5.8783e-06	1.50454e-06	3.67815e-06				21.6	-106.321	-99.9136	-93.0339	-108.002		-122.914	-104.612	-116.478	-108.683
	21.8	4.56497e-06	9.61648e-06	2.16784e-05	3.47063e-06		6.36742e-07	5.49481e-06	1.69906e-06	3.49939e-06				21.8	-106.821	-100.336	-93.2708	-109.193		-123.917	-105.209	-115.391	-109.119
	22	4.25353e-06	9.12555e-06	2.10208e-05	2.97964e-06		9.15925e-07	5.49289e-06	2.1385e-06	3.63816e-06				22	-107.432	-100.791	-93.5556	-110.516		-120.762	-105.209	-113.392	-108.778
	22.2	4.05969e-06	8.79708e-06	2.04372e-05	2.68915e-06		1.45098e-06	5.79938e-06	2.55696e-06	3.95487e-06				22.2	-107.829	-101.11	-93.8074	-111.405		-116.773	-104.731	-111.835	-108.068
	22.4	3.91161e-06	8.55042e-06	1.97971e-05	2.63461e-06		1.81101e-06	5.90776e-06	2.70316e-06	4.12323e-06				22.4	-108.156	-101.361	-94.0667	-111.601		-114.846	-104.568	-111.373	-107.702
	22.6	3.60913e-06	8.21875e-06	1.89706e-05	2.62513e-06		1.69212e-06	5.41853e-06	2.47376e-06	3.95411e-06				22.6	-108.85	-101.703	-94.4249	-111.601		-115.442	-105.32	-112.146	-108.068
	22.8	3.20572e-06	7.79398e-06	1.81123e-05	2.62443e-06		1.15178e-06	4.53495e-06	2.07292e-06	3.63448e-06				22.8	-109.87	-102.169	-94.8464	-111.634		-118.786	-106.878	-113.681	-108.802
	23	2.9623e-06	7.40476e-06	1.75928e-05	2.82282e-06		6.43647e-07	4.12394e-06	1.92819e-06	3.58412e-06				23	-110.574	-102.615	-95.0897	-110.995		-123.822	-107.702	-114.289	-108.922
	23.2	2.87186e-06	7.04005e-06	1.73632e-05	3.3024e-06		6.28678e-07	4.6856e-06	2.13529e-06	3.89718e-06				23.2	-110.842	-103.049	-95.189	-109.63		-124.027	-106.577	-113.392	-108.179
	23.4	2.70831e-06	6.62895e-06	1.67917e-05	3.79754e-06		9.55659e-07	5.32451e-06	2.21627e-06	4.04431e-06				23.4	-111.341	-103.57	-95.4938	-108.404		-120.391	-105.482	-113.073	-107.872
	23.6	2.45762e-06	6.14325e-06	1.56892e-05	3.83575e-06		1.1217e-06	5.19495e-06	1.94861e-06	3.76777e-06				23.6	-112.181	-104.237	-96.082	-108.313		-119.016	-105.697	-114.199	-108.473
	23.8	2.08319e-06	5.54519e-06	1.43431e-05	3.39954e-06		1.21517e-06	4.54832e-06	1.63106e-06	3.43903e-06				23.8	-113.639	-105.114	-96.8933	-109.37		-118.273	-106.84	-115.756	-109.269
	24	1.73061e-06	5.03736e-06	1.30393e-05	2.85099e-06		1.43624e-06	3.95554e-06	1.40034e-06	3.23294e-06				24	-115.239	-105.951	-97.7211	-110.903		-116.833	-108.046	-117.077	-109.816
	24.2	1.60504e-06	4.8416e-06	1.21633e-05	2.52526e-06		1.7033e-06	3.65012e-06	1.14981e-06	3.00959e-06				24.2	-115.863	-106.303	-98.2728	-111.938		-115.391	-108.754	-118.786	-110.429
	24.4	1.72519e-06	4.94877e-06	1.19055e-05	2.49472e-06		1.92767e-06	3.61393e-06	9.47687e-07	2.77808e-06				24.4	-115.239	-106.108	-98.4891	-112.076		-114.289	-108.85	-120.464	-111.119
	24.6	1.9622e-06	5.18168e-06	1.19445e-05	2.46063e-06		2.02922e-06	3.50827e-06	9.55255e-07	2.60517e-06				24.6	-114.155	-105.713	-98.4891	-112.181		-113.85	-109.094	-120.4	-111.667
	24.8	2.31954e-06	5.34726e-06	1.16919e-05	2.07609e-06		1.90218e-06	3.17541e-06	1.02918e-06	2.42417e-06				24.8	-112.69	-105.433	-98.6363	-113.639		-114.425	-109.951	-119.743	-112.324
	25	2.7252e-06	5.36371e-06	1.10016e-05	1.65674e-06		1.65665e-06	2.99827e-06	1.13444e-06	2.32558e-06				25	-111.277	-105.417	-99.1721	-115.598		-115.598	-110.458	-118.938	-112.653
	25.2	2.92337e-06	5.32393e-06	1.06223e-05	1.79107e-06		1.49906e-06	3.22928e-06	1.32532e-06	2.44285e-06				25.2	-110.692	-105.482	-99.4939	-114.943		-116.478	-109.816	-117.523	-112.252
	25.4	2.78766e-06	5.14123e-06	1.06659e-05	2.10076e-06		1.52227e-06	3.56347e-06	1.48846e-06	2.65052e-06				25.4	-111.088	-105.781	-99.4123	-113.556		-116.363	-108.971	-116.536	-111.535
	25.6	2.37542e-06	4.83997e-06	1.0793e-05	2.38161e-06		1.54302e-06	3.52808e-06	1.45412e-06	2.63338e-06				25.6	-112.468	-106.303	-99.3315	-112.468		-116.25	-109.045	-116.773	-111.601
	25.8	1.93555e-06	4.51489e-06	1.08218e-05	2.65005e-06		1.52889e-06	3.29017e-06	1.31398e-06	2.47918e-06				25.8	-114.244	-106.916	-99.3315	-111.535		-116.306	-109.656	-117.655	-112.111
	26	1.65891e-06	4.12531e-06	1.06856e-05	2.77872e-06		1.5004e-06	3.17159e-06	1.22213e-06	2.43195e-06				26	-115.598	-107.681	-99.4123	-111.119		-116.478	-109.979	-118.273	-112.288
	26.2	1.49392e-06	3.65958e-06	1.03065e-05	2.6725e-06		1.36637e-06	3.05923e-06	1.12611e-06	2.40926e-06				26.2	-116.536	-108.73	-99.7433	-111.47		-117.266	-110.286	-118.938	-112.36
	26.4	1.39854e-06	3.27056e-06	9.76499e-06	2.41796e-06		1.17518e-06	2.76075e-06	9.67007e-07	2.28895e-06				26.4	-117.077	-109.709	-100.211	-112.324		-118.562	-111.182	-120.291	-112.803
	26.6	1.47016e-06	3.09082e-06	9.33413e-06	2.13976e-06		1.17343e-06	2.50438e-06	8.75474e-07	2.22334e-06				26.6	-116.654	-110.201	-100.602	-113.392		-118.636	-112.041	-121.16	-113.073
	26.8	1.6087e-06	2.99283e-06	9.04934e-06	1.88213e-06		1.3954e-06	2.5563e-06	9.74652e-07	2.36667e-06				26.8	-115.863	-110.487	-100.867	-114.517		-117.077	-111.835	-120.22	-112.505
	27	1.57303e-06	2.77749e-06	8.64582e-06	1.63387e-06		1.58386e-06	2.55748e-06	1.08998e-06	2.54222e-06				27	-116.082	-111.119	-101.26	-115.756		-116.027	-111.835	-119.251	-111.903
	27.2	1.39202e-06	2.45244e-06	8.117e-06	1.3927e-06		1.42616e-06	2.0513e-06	9.28768e-07	2.42178e-06				27.2	-117.14	-112.217	-101.809	-117.14		-116.893	-113.765	-120.64	-112.324
	27.4	1.24179e-06	2.24195e-06	7.75065e-06	1.26338e-06		1.01606e-06	1.34892e-06	5.95952e-07	2.01678e-06				27.4	-118.132	-112.995	-102.214	-117.993		-119.828	-117.393	-124.495	-113.893
	27.6	1.27836e-06	2.34179e-06	7.73972e-06	1.47744e-06		7.71743e-07	1.21004e-06	3.94853e-07	1.79996e-06				27.6	-117.856	-112.616	-102.225	-116.595		-122.248	-118.344	-128.068	-114.895
	27.8	1.47115e-06	2.60324e-06	7.89845e-06	1.90558e-06		8.73972e-07	1.76288e-06	4.62374e-07	2.03409e-06				27.8	-116.654	-111.701	-102.047	-114.379		-121.17	-115.09	-126.707	-113.85
	28	1.68427e-06	2.7551e-06	7.94899e-06	2.15915e-06		1.13241e-06	2.55603e-06	7.73451e-07	2.50028e-06				28	-115.494	-111.182	-101.993	-113.311		-118.938	-111.835	-122.236	-112.041
	28.2	1.76389e-06	2.69231e-06	7.79766e-06	2.11001e-06		1.40097e-06	3.17896e-06	1.14375e-06	2.95805e-06				28.2	-115.09	-111.405	-102.158	-113.514		-117.077	-109.951	-118.862	-110.574
	28.4	1.63085e-06	2.50654e-06	7.4856e-06	1.86952e-06		1.60438e-06	3.299e-06	1.40008e-06	3.20169e-06				28.4	-115.756	-112.007	-102.51	-114.563		-115.918	-109.63	-117.077	-109.897
	28.6	1.32738e-06	2.32402e-06	7.07679e-06	1.57571e-06		1.63495e-06	2.81786e-06	1.41456e-06	3.08846e-06				28.6	-117.523	-112.69	-102.999	-116.027		-115.756	-110.995	-117.016	-110.201
	28.8	9.22999e-07	2.18282e-06	6.51222e-06	1.21155e-06		1.2764e-06	1.7681e-06	1.17441e-06	2.63639e-06				28.8	-120.696	-113.231	-103.728	-118.344		-117.856	-115.041	-118.636	-111.568
	29	7.24615e-07	2.04136e-06	5.65454e-06	8.29536e-07		6.10043e-07	8.06264e-07	9.15598e-07	2.18764e-06				29	-122.793	-113.807	-104.959	-121.618		-124.293	-121.873	-120.762	-113.191
	29.2	1.02403e-06	1.884e-06	4.8608e-06	8.38671e-07		1.54129e-07	6.74423e-07	6.72202e-07	1.84521e-06				29.2	-119.828	-114.517	-106.267	-121.525		-136.25	-123.427	-123.453	-114.657
	29.4	1.2041e-06	1.90126e-06	4.4579e-06	9.74266e-07		3.17645e-07	8.2076e-07	5.98538e-07	1.68387e-06				29.4	-118.416	-114.425	-107.013	-120.229		-129.951	-121.713	-124.451	-115.494
	29.6	1.37817e-06	2.17406e-06	4.40124e-06	1.27594e-06		1.5128e-07	1.51023e-06	8.67633e-07	1.65427e-06				29.6	-117.202	-113.271	-107.131	-117.856		-136.42	-116.42	-121.23	-115.65
	29.8	1.68423e-06	2.5253e-06	4.62841e-06	1.77228e-06		6.13206e-07	2.63903e-06	1.45537e-06	1.79958e-06				29.8	-115.494	-111.938	-106.688	-115.041		-124.251	-111.568	-116.713	-114.895
	30	1.9174e-06	2.71856e-06	4.87473e-06	2.12396e-06		1.14659e-06	3.64459e-06	1.98096e-06	1.99072e-06				30	-114.334	-111.309	-106.249	-113.473		-118.786	-108.778	-114.067	-114.023
	30.2	1.86085e-06	2.58641e-06	4.76265e-06	2.01631e-06		1.15181e-06	3.9704e-06	2.03994e-06	1.83996e-06				30.2	-114.61	-111.734	-106.448	-113.893		-118.786	-108.024	-113.807	-114.704
	30.4	1.60292e-06	2.18372e-06	4.2213e-06	1.42677e-06		5.4793e-07	3.5121e-06	1.59512e-06	1.30985e-06				30.4	-115.918	-113.231	-107.494	-116.893		-125.224	-109.094	-115.918	-117.655
	30.6	1.44406e-06	1.89184e-06	3.85272e-06	8.29998e-07		1.97525e-07	2.70499e-06	1.05882e-06	7.48731e-07				30.6	-116.833	-114.471	-108.291	-121.618		-134.067	-111.373	-119.494	-122.51
	30.8	1.39459e-06	1.78166e-06	3.83388e-06	6.41917e-07		5.26135e-07	2.23695e-06	8.33634e-07	5.33975e-07				30.8	-117.14	-114.992	-108.336	-123.849		-125.58	-112.995	-121.577	-125.449
	31	1.38664e-06	1.69593e-06	3.87071e-06	8.97567e-07		4.35199e-07	2.32693e-06	9.9364e-07	7.87155e-07				31	-117.14	-115.391	-108.246	-120.934		-127.23	-112.653	-120.052	-122.081
	31.2	1.32752e-06	1.55592e-06	3.80869e-06	1.22835e-06		5.38937e-07	2.65556e-06	1.27135e-06	1.12538e-06				31.2	-117.523	-116.138	-108.382	-118.202		-125.368	-111.502	-117.924	-118.938
	31.4	1.13254e-06	1.36261e-06	3.63493e-06	1.36412e-06		7.91126e-07	2.80349e-06	1.332e-06	1.21124e-06				31.4	-118.938	-117.329	-108.802	-117.329		-122.036	-111.057	-117.523	-118.344
	31.6	8.29493e-07	1.22952e-06	3.4995e-06	1.22563e-06		8.62364e-07	2.63242e-06	1.11542e-06	1.01824e-06				31.6	-121.629	-118.202	-109.119	-118.202		-121.29	-111.601	-119.016	-119.828
	31.8	6.07202e-07	1.2904e-06	3.60183e-06	9.50482e-07		7.99134e-07	2.34006e-06	8.23299e-07	7.81249e-07				31.8	-124.336	-117.788	-108.874	-120.446		-121.949	-112.616	-121.692	-122.147
	32	6.78573e-07	1.49105e-06	3.98454e-06	8.06986e-07		7.01571e-07	2.1147e-06	6.49297e-07	7.20026e-07				32	-123.363	-116.536	-108.002	-121.863		-123.073	-113.514	-123.755	-122.853
	32.2	9.75936e-07	1.6627e-06	4.43022e-06	1.0003e-06		7.21583e-07	2.03307e-06	6.38757e-07	8.98495e-07				32.2	-120.211	-115.598	-107.072	-120		-122.829	-113.85	-123.89	-120.934
	32.4	1.26205e-06	1.6233e-06	4.4902e-06	1.27615e-06		8.54833e-07	2.04881e-06	6.99528e-07	1.1729e-06				32.4	-117.993	-115.81	-106.955	-117.856		-121.361	-113.765	-123.098	-118.636
	32.6	1.33458e-06	1.33693e-06	3.92019e-06	1.32322e-06		9.19682e-07	1.97095e-06	7.30585e-07	1.33884e-06				32.6	-117.523	-117.458	-108.134	-117.589		-120.724	-114.111	-122.722	-117.458
	32.8	1.18632e-06	9.75926e-07	2.98853e-06	1.10414e-06		9.46314e-07	1.65997e-06	7.01729e-07	1.3113e-06				32.8	-118.489	-120.211	-110.487	-119.172		-120.482	-115.598	-123.073	-117.655
	33	9.55224e-07	7.00194e-07	2.13789e-06	7.47076e-07		9.65055e-07	1.13947e-06	6.47407e-07	1.10017e-06				33	-120.4	-123.098	-113.392	-122.534		-120.309	-118.862	-123.782	-119.172
	33.2	8.28756e-07	5.07838e-07	1.66108e-06	4.52681e-07		9.87726e-07	5.12691e-07	6.37266e-07	9.28274e-07				33.2	-121.629	-125.883	-115.598	-126.878		-120.105	-125.798	-123.917	-120.649
	33.4	9.20258e-07	3.44069e-07	1.59277e-06	3.60442e-07		1.08748e-06	4.917e-08	7.24045e-07	1.14609e-06				33.4	-120.724	-129.269	-115.972	-128.874		-119.251	-146.161	-122.805	-118.786
	33.6	1.16147e-06	3.89836e-07	1.84195e-06	6.22245e-07		1.16817e-06	2.28467e-07	7.63872e-07	1.43129e-06				33.6	-118.711	-128.179	-114.704	-124.124		-118.636	-132.841	-122.338	-116.893
	33.8	1.41809e-06	7.29002e-07	2.25484e-06	1.11878e-06		1.08568e-06	1.80311e-07	6.48653e-07	1.38867e-06				33.8	-116.954	-122.745	-112.956	-119.016		-119.251	-134.895	-123.755	-117.14
	34	1.61414e-06	1.19725e-06	2.64129e-06	1.56603e-06		9.35188e-07	8.68283e-07	6.29408e-07	1.00048e-06				34	-115.863	-118.416	-111.568	-116.082		-120.584	-121.23	-124.027	-120
	34.2	1.71581e-06	1.63932e-06	2.84044e-06	1.75266e-06		8.72348e-07	1.4026e-06	8.15388e-07	5.32915e-07				34.2	-115.289	-115.703	-110.934	-115.139		-121.19	-117.077	-121.777	-125.465
	34.4	1.62511e-06	1.80566e-06	2.71423e-06	1.59656e-06		8.72488e-07	1.25116e-06	8.31373e-07	3.58276e-07				34.4	-115.756	-114.846	-111.341	-115.918		-121.19	-118.062	-121.608	-128.922
	34.6	1.36436e-06	1.59617e-06	2.31481e-06	1.23243e-06		1.14583e-06	8.52547e-07	6.91632e-07	5.50973e-07				34.6	-117.329	-115.918	-112.728	-118.202		-118.786	-121.381	-123.198	-125.177
	34.8	1.03505e-06	1.24308e-06	1.90325e-06	8.82686e-07		1.29712e-06	8.8833e-07	5.93739e-07	5.62175e-07				34.8	-119.659	-118.132	-114.425	-121.081		-117.721	-121.032	-124.524	-125.005
	35	7.31957e-07	1.03638e-06	1.71514e-06	5.71717e-07		9.26263e-07	4.53623e-07	2.49309e-07	3.1739e-07				35	-122.71	-119.659	-115.289	-124.852		-120.668	-126.859	-132.076	-129.979
	35.2	7.37052e-07	1.0018e-06	1.8071e-06	5.03975e-07		5.8311e-07	2.705e-07	1.98784e-07	5.29238e-07				35.2	-122.651	-120	-114.846	-125.951		-124.687	-131.373	-134.023	-125.531
	35.4	8.46757e-07	9.5644e-07	2.00269e-06	6.02659e-07		6.10508e-07	4.94369e-07	3.04741e-07	6.69313e-07				35.4	-121.442	-120.391	-113.979	-124.394		-124.279	-126.125	-130.314	-123.491
	35.6	9.12795e-07	8.53184e-07	2.19967e-06	7.23585e-07		8.39715e-07	1.11414e-06	4.67379e-07	8.45628e-07				35.6	-120.791	-121.381	-113.152	-122.805		-121.514	-119.094	-126.614	-121.453
	35.8	9.03633e-07	6.8698e-07	2.30042e-06	8.19215e-07		1.08773e-06	1.68508e-06	7.91446e-07	1.03772e-06				35.8	-120.877	-123.261	-112.765	-121.734		-119.251	-115.442	-122.036	-119.659
	36	8.30662e-07	4.59547e-07	2.26513e-06	7.62252e-07		1.14195e-06	1.81775e-06	9.05563e-07	9.66768e-07				36	-121.608	-126.745	-112.879	-122.361		-118.862	-114.799	-120.857	-120.291
	36.2	8.72957e-07	2.60087e-07	2.19146e-06	4.99958e-07		9.52179e-07	1.55278e-06	6.69637e-07	6.56334e-07				36.2	-121.18	-131.701	-113.191	-126.021		-120.427	-116.193	-123.479	-123.662
	36.4	9.30337e-07	2.41678e-07	2.22709e-06	2.03538e-07		7.46971e-07	1.33137e-06	2.63166e-07	4.76214e-07				36.4	-120.63	-132.324	-113.034	-133.807		-122.534	-117.523	-131.601	-126.448
	36.6	7.50242e-07	2.41061e-07	2.38132e-06	7.56711e-08		6.97284e-07	1.30395e-06	2.90835e-07	7.23369e-07				36.6	-122.499	-132.36	-112.468	-142.418		-123.135	-117.721	-130.722	-122.817
	36.8	6.38514e-07	2.31602e-07	2.52794e-06	1.91371e-07		5.48032e-07	1.09349e-06	4.09211e-07	9.46223e-07				36.8	-123.89	-132.69	-111.938	-134.379		-125.224	-119.251	-127.766	-120.482
	37	8.51685e-07	3.87306e-07	2.6222e-06	2.23333e-07		1.61174e-07	5.26644e-07	2.33455e-07	9.49172e-07				37	-121.391	-128.246	-111.634	-133.034		-135.863	-125.564	-132.653	-120.455
	37.2	1.07516e-06	6.42024e-07	2.68935e-06	1.87502e-07		5.19379e-07	5.71358e-07	1.9041e-07	1.0326e-06				37.2	-119.332	-123.849	-111.405	-134.517		-125.697	-124.867	-134.425	-119.743
	37.4	1.19233e-06	8.43281e-07	2.6679e-06	3.91582e-07		1.01313e-06	1.54446e-06	4.16471e-07	1.31727e-06				37.4	-118.489	-121.483	-111.47	-128.134		-119.914	-116.25	-127.618	-117.589
	37.6	1.2227e-06	9.06634e-07	2.45458e-06	7.48969e-07		1.07534e-06	2.12581e-06	3.13763e-07	1.38311e-06				37.6	-118.273	-120.848	-112.217	-122.51		-119.332	-113.432	-130.061	-117.202
	37.8	1.11861e-06	8.28065e-07	2.11141e-06	9.59099e-07		7.415e-07	1.85909e-06	5.34488e-08	1.04053e-06				37.8	-119.016	-121.639	-113.514	-120.364		-122.592	-114.61	-145.449	-119.659
	38	8.61285e-07	6.50407e-07	1.81896e-06	9.25654e-07		5.09771e-07	9.36727e-07	3.25307e-07	5.8278e-07				38	-121.3	-123.742	-114.799	-120.668		-125.849	-120.565	-129.762	-124.687
	38.2	5.96092e-07	4.89005e-07	1.65092e-06	7.83121e-07		5.65803e-07	1.80268e-07	3.90466e-07	5.06253e-07				38.2	-124.495	-126.214	-115.65	-122.125		-124.944	-134.895	-128.179	-125.917
	38.4	4.32516e-07	3.86431e-07	1.57789e-06	6.49031e-07		6.03013e-07	4.15562e-07	2.09586e-07	5.09247e-07				38.4	-127.27	-128.268	-116.027	-123.755		-124.394	-127.618	-133.556	-125.866
	38.6	4.04578e-07	3.32602e-07	1.55114e-06	5.30626e-07		6.18515e-07	6.77677e-07	1.70985e-07	4.53565e-07				38.6	-127.851	-129.551	-116.193	-125.498		-124.166	-123.375	-135.34	-126.859
	38.8	4.3727e-07	3.444e-07	1.59104e-06	4.37003e-07		5.16863e-07	8.41027e-07	2.77506e-07	3.76085e-07				38.8	-127.19	-129.269	-115.972	-127.19		-125.73	-121.504	-131.119	-128.496
	39	2.56959e-07	2.38673e-07	1.66841e-06	3.8115e-07		2.71142e-07	8.1056e-07	2.75005e-07	2.40823e-07				39	-131.801	-132.432	-115.546	-128.382		-131.341	-121.82	-131.213	-132.36
	39.2	1.06748e-07	1.10845e-07	1.66816e-06	4.41456e-07		9.5656e-08	6.77455e-07	2.91105e-07	1.47662e-07				39.2	-139.412	-139.094	-115.546	-127.111		-140.382	-123.388	-130.722	-136.595
	39.4	4.03613e-07	2.54416e-07	1.60115e-06	5.78005e-07		4.90821e-08	5.55715e-07	3.89721e-07	2.27869e-07				39.4	-127.872	-131.903	-115.918	-124.761		-146.178	-125.099	-128.179	-132.841
	39.6	5.43324e-07	3.21744e-07	1.49497e-06	6.68153e-07		2.3769e-07	5.43187e-07	5.59889e-07	4.88736e-07				39.6	-125.304	-129.843	-116.536	-123.504		-132.468	-125.304	-125.036	-126.214
	39.8	5.30883e-07	2.6831e-07	1.34162e-06	6.71128e-07		4.60844e-07	6.45461e-07	6.71912e-07	7.14179e-07				39.8	-125.498	-131.437	-117.458	-123.466		-126.726	-123.809	-123.453	-122.926
	40	4.50109e-07	1.45286e-07	1.14127e-06	5.63601e-07		5.57362e-07	7.57139e-07	5.95776e-07	7.53767e-07				40	-126.936	-136.773	-118.862	-124.974		-125.083	-122.418	-124.495	-122.453

## Sheet: Fig1 E
	L-stim	M-stim					L-cone			M-cone
	downsampled to 200Hz
Time							time window start position	Time 2 peak		time window start position	Time 2 peak
ms	in photons/um/s						ms	ms		ms	ms
0	8430	11590					3	45		2	52
5	8430	11462					4	45		6	51
10	8010	10962					10	46		7	51
15	7458	10270					11	46		9	51
20	7380	10126					13	46		10	51
25	8700	11830					14	46		11	52
30	7590	10410					15	46		12	52
35	6126	8554					21	45		25	53
40	6396	8972					26	45		28	52
45	6892	9596					28	45		28	52
50	6942	9644					32	45		29	52
55	6710	9620					39	45		30	52
60	7860	11040					40	45		31	52
65	8780	12088					43	45		37	51
70	8536	11738					45	45		38	51
75	8812	12078					47	45		39	52
80	9688	13236					51	44		39	52
85	9640	13380					51	44		42	52
90	9610	13290					52	44		49	53
95	9650	13322					52	44		49	53
100	9534	13300					53	44		51	54
105	9470	13260					56	44		51	54
110	9514	13232					58	45		53	54
115	9570	13240					58	45		63	54
120	9780	13440					60	45		63	54
125	9588	13176					71	45		69	55
130	9444	12984					83	44		70	55
135	8904	12324					88	44		77	56
140	8040	11264					90	45		81	55
145	7440	10480					92	45		81	55
150	7100	10020					109	45		86	53
155	6364	8964					113	45		87	53
160	6618	9354					114	45		88	52
165	7318	10342					116	45		96	51
170	7750	10902					120	45		101	52
175	7030	9830					121	45		102	52
180	7070	10020					122	45		106	52
185	7942	11188					124	45		119	51
190	7824	11018					131	46		119	51
195	7292	10306					132	46		119	51
200	6804	9680					133	46		123	51
205	6700	9600					139	46		128	51
210	6740	9560					141	46		128	51
215	6748	9768					151	46		144	52
220	10368	15226					152	46		147	52
225	10600	15754					168	46		150	52
230	7354	11144					168	46		151	52
235	7450	11160					170	46		153	52
240	16020	25160					172	46		156	52
245	13244	20464					174	46		158	52
250	12010	18750					179	47		163	53
255	11482	18178					180	47		169	53
260	12072	19136					181	47		170	53
265	15440	24240					185	47		174	53
270	18120	30090					188	47		175	53
275	15320	25986					193	46		722	51
280	14620	25056					195	46		722	51
285	14932	25652					197	46		724	51
290	15844	27066					218	47		726	52
295	17620	29530					221	46		733	52
300	17210	28950					228	46		736	52
305	18290	30822					231	46		749	55
310	17456	29628					235	46		751	56
315	16508	28164					236	46		752	56
320	16526	28174					237	46		771	54
325	17870	30350					239	46		782	53
330	16570	28150					241	46		783	53
335	14130	24750					243	46		784	52
340	13058	23174					244	46		787	51
345	12330	22050					249	46		793	51
350	12408	22146					258	46		795	51
355	15240	26370					262	46		799	51
360	15110	26170					267	46		803	52
365	12046	21178					270	46		806	52
370	12582	21928					270	46		807	52
375	14490	24844					273	46		820	52
380	14862	25280					275	46		879	54
385	10110	17520					279	46		880	54
390	10270	17810					287	47		881	55
395	8222	14786					287	47		895	51
400	9708	17060					288	47		895	51
405	10724	18332					293	47		912	51
410	9450	16020					298	47		913	51
415	6250	11260					299	47		913	51
420	11790	18270					301	47		914	51
425	26254	27262					304	46		914	51
430	34730	34364					305	46		915	51
435	25990	26908					309	46		921	51
440	7688	10852					310	46		934	51
445	6360	10780					319	47		940	52
450	11220	17500					322	47		943	53
455	17964	22316					324	47		946	53
460	20376	24810					333	46		947	53
465	20600	25006					337	46		947	53
470	21454	24926					338	46		947	53
475	26430	28590					339	46		948	53
480	21900	24960					346	46		950	52
485	24732	25736					347	46		954	52
490	25818	25984					348	46		964	53
495	29278	29288					351	46		964	53
500	33918	34262					352	46		977	53
505	33230	34550					355	46		983	52
510	36000	35830					360	46		985	53
515	34688	34950					362	46		986	53
520	31552	32300					363	46		988	53
525	31996	32808					364	46		989	53
530	36240	36494					367	46		994	54
535	39320	38470					372	46		994	54
540	35260	33940					381	47		996	54
545	31132	30244					383	47		998	54
550	29752	29158					390	47		1003	50
555	29044	28338					390	47		1009	49
560	28578	27544					396	47		1014	49
565	29570	28640					397	47		1021	49
570	39500	38430					397	47		1028	49
575	23988	25246					397	47		1046	50
580	30334	31286					404	48		1047	50
585	36174	36462					404	48		1048	50
590	34418	34770					410	48		1053	50
595	33250	34290					428	48		1054	50
600	28980	30330					429	48		1056	50
605	23396	24866					436	48		1056	50
610	23800	25192					443	47		1065	50
615	21884	22416					446	47		1067	50
620	18800	18376					456	46		1072	51
625	25160	25640					465	46		1077	52
630	10670	10910					469	46		1083	51
635	6766	8518					484	46		1086	50
640	5472	7440					495	46		1086	50
645	6608	9204					496	46		1099	52
650	8990	12770					498	46		1100	53
655	10430	14530					498	46		1111	52
660	15780	18070					501	46		1117	47
665	41948	42814					508	46		1122	46
670	40138	41536					519	47		1125	46
675	40118	41456					533	46		1127	47
680	48864	49426					538	47		1131	47
685	50560	51930					541	47		1132	47
690	35100	38440					548	47		1142	46
695	31004	34144					550	46		1145	47
700	41488	43966					550	46		1153	48
705	50256	52754					555	46		1154	48
710	52788	56230					561	45		1155	48
715	56340	60990					562	45		1159	48
720	45560	48400					562	45		1161	48
725	58312	62392					564	45		1164	49
730	53538	56146					565	45		1171	49
735	50454	51970					569	45		1174	50
740	54020	55502					576	45		1178	50
745	54940	55710					580	45		1178	50
750	56000	57970					580	45		1183	51
755	58360	61490					580	45		1186	52
760	59958	63618					581	45		1187	52
765	60058	64034					581	45		1187	52
770	59220	63640					587	45		1191	53
775	59300	64560					601	46		1194	54
780	62450	68120					603	46		1195	53
785	61746	67200					604	46		1197	53
790	46450	51088					607	47		1198	53
795	45714	49948					607	47		1199	53
800	59708	64168					611	47		1200	53
805	59620	64360					612	47		1201	53
810	57310	62710					615	47		1206	53
815	55142	60190					621	47		1217	55
820	50976	55768					621	47		1219	55
825	36352	40052					629	48		1219	55
830	19326	21880					636	48		1222	55
835	24470	28320					639	48		1228	51
840	21080	24330					651	49		1229	51
845	12304	12098					651	49		1231	50
850	10344	8884					663	47		1234	49
855	11268	9220					663	47		1234	49
860	12976	9904					670	45		1248	48
865	15200	10000					681	44		1248	48
870	14680	9600					682	44		1260	47
875	13408	9040					687	44		1265	46
880	13270	9272					699	44		1301	50
885	13334	9576					701	45		1301	50
890	12894	9574					701	45		1302	50
895	11470	9230					703	45		1302	50
900	22920	23520					709	45		1308	49
905	38552	42544					714	46		1312	49
910	26332	29330					717	47		1326	51
915	15332	16866					722	47		1331	51
920	21558	23546					726	47		1335	49
925	47950	53170					726	47		1336	48
930	51700	55940					728	47		1338	47
935	27004	28948					737	49		1340	46
940	16474	16368					739	49		1353	43
945	12954	10596					745	50		1363	45
950	13274	8814					747	50		1367	45
955	18250	12990					752	50		1367	45
960	17870	11890					754	49		1368	46
965	16814	12386					757	49		1375	45
970	11564	10878					758	49		1376	45
975	8656	10830					764	50		1376	45
980	8680	11582					766	50		1380	44
985	6280	8350					771	50		1380	44
990	4520	5880					771	50		1381	44
995	4448	5728					774	49		1382	44
1000	4388	5444					776	49		1384	44
1005	5944	5640					796	47		1393	46
1010	8162	6666					797	47		1395	47
1015	7530	8610					875	50		1397	48
1020	16280	11590					876	50		1397	48
1025	23616	17606					878	50		1399	48
1030	31240	28236					883	50		1401	49
1035	31508	30280					890	48		1402	49
1040	24752	22142					892	47		1407	51
1045	19280	13830					898	47		1407	51
1050	36000	29030					906	47		1408	51
1055	32440	30886					922	47		1410	52
1060	18818	19224					931	48		1414	52
1065	8150	8988					932	48		1416	52
1070	4538	5382					933	48		1419	51
1075	3170	3870					938	49		1420	51
1080	4210	5390					946	49		1421	51
1085	4906	6166					952	49		1428	51
1090	9706	11508					953	49		1429	52
1095	10390	12232					955	49		1429	52
1100	6122	7374					963	50		1429	52
1105	3450	4190					963	50		1444	55
1110	3940	4630					966	50		1445	55
1115	4380	5054					968	50		1451	55
1120	3782	4392					970	50		1457	55
1125	3542	4088					978	50		1463	54
1130	4862	5476					981	50		1487	52
1135	8750	9780					981	50		1493	51
1140	25360	27150					984	50		1496	51
1145	32872	33910					989	51		1498	50
1150	24550	26186					1002	48		1501	49
1155	16166	18074					1002	48		1502	49
1160	14826	16384					1006	47		1517	50
1165	18970	20640					1007	47		1527	49
1170	16870	18460					1009	47		1536	48
1175	31030	31740					1009	47		1536	48
1180	40324	39278					1019	47		1537	48
1185	43576	41634					1020	47		1540	48
1190	42626	40334					1021	47		1543	49
1195	42330	37870					1023	46		1543	49
1200	36560	31210					1026	46		1546	49
1205	41128	36178					1027	46		1551	50
1210	36378	31414					1042	46		1552	50
1215	33170	28046					1043	47		1552	50
1220	35212	30114					1044	47		1569	51
1225	39060	34570					1047	47		1572	51
1230	37990	33410					1048	47		1574	51
1235	38318	34146					1051	47		1575	51
1240	35760	31876					1059	47		1581	52
1245	37168	33376					1063	47		1587	51
1250	42604	38882					1063	47		1592	51
1255	45340	42090					1068	48		1600	51
1260	39440	39070					1069	48		1600	51
1265	17656	18950					1078	48		1602	52
1270	8514	9744					1083	48		1611	52
1275	4686	5620					1083	48		1621	49
1280	2834	3926					1090	48		1632	51
1285	3610	5190					1092	48		1633	51
1290	7050	9470					1098	49		1640	48
1295	8826	11414					1099	49		1644	47
1300	8592	11342					1103	49		1645	47
1305	5680	7606					1113	46		1650	48
1310	2214	2884					1119	45		1651	48
1315	3110	4180					1128	45		1658	49
1320	2910	3850					1128	45		1658	49
1325	3126	4186					1131	45		1662	48
1330	5964	7972					1131	45		1671	49
1335	5680	7616					1133	45		1700	50
1340	3084	4202					1134	45		1701	50
1345	5540	7490					1135	45		1704	50
1350	3750	5160					1138	45		1704	50
1355	4414	5792					1140	45		1705	50
1360	4466	5890					1142	45		1709	50
1365	4718	6278					1143	45		1711	50
1370	5498	7294					1144	45		1714	51
1375	6650	8790					1148	45		1714	51
1380	6320	8680					1152	46		1719	51
1385	5832	7856					1158	47		1726	51
1390	4762	6186					1161	47		1728	50
1395	4538	5698					1170	48		1738	52
1400	5106	6402					1170	48		1739	52
1405	4930	6290					1176	48		1804	50
1410	5650	6980					1176	48		1806	50
1415	8754	10620					1181	49		1814	49
1420	11072	12838					1186	50		1815	49
1425	10416	11590					1186	50		1817	49
1430	8534	9368					1192	50		1820	50
1435	11110	13200					1192	50		1825	50
1440	8920	9590					1193	50		1826	50
1445	8824	9462					1196	50		1829	50
1450	7540	7216					1204	50		1840	49
1455	6444	5260					1205	50		1847	50
1460	5908	4578					1206	50		1847	50
1465	5300	4730					1207	50		1851	52
1470	14430	17290					1217	51		1854	52
1475	18126	20898					1218	51		1857	52
1480	33912	37148					1222	50		1860	51
1485	41948	45656					1227	49		1870	48
1490	37778	41628					1231	48		1877	49
1495	32330	35860					1236	48		1879	49
1500	35990	39470					1236	48		1880	49
1505	29182	32654					1244	47		1880	49
1510	23268	26588					1245	47		1889	45
1515	19952	22988					1248	47		1896	46
1520	19090	21936					1251	47		1898	47
1525	18690	21880					1251	47		1914	46
1530	18080	21780					1261	47		1924	46
1535	17472	21372					1262	47		1925	46
1540	14584	18324					1293	49		1926	47
1545	13376	17216					1294	49		1929	47
1550	14494	18716					1300	49		1930	47
1555	15270	19580					1301	49		1931	47
1560	15190	19240					1303	50		1935	47
1565	14054	17736					1307	49		1937	47
1570	14352	17846					1307	49		1940	46
1575	13960	17630					1308	49		1949	46
1580	12770	16724					1311	49		1955	48
1585	12690	16340					1314	49		1957	49
1590	16040	19520					1318	49		1958	49
1595	16112	19696					1321	49		1958	49
1600	16142	20148					1329	50		1958	49
1605	14410	18296					1329	50		1976	47
1610	11948	15280					1330	50		1978	47
1615	12540	15960					1335	49		1985	48
1620	11570	15500					1337	48		1985	48
1625	10874	14580					1345	47		1991	49
1630	11252	14992					1346	46		1993	48
1635	10268	13820					1351	46		1999	46
1640	7708	10702					1353	46		2000	46
1645	5580	7830					1355	46		2002	46
1650	6960	9800					1357	46		2002	46
1655	9248	12528					1359	46		2013	48
1660	12256	14608					1360	46		2013	48
1665	14744	17620					1365	47		2016	49
1670	15806	20528					1366	47		2032	47
1675	14870	19680					1366	47		2032	47
1680	14530	19220					1382	48		2033	47
1685	13010	16628					1386	48		2034	47
1690	15168	19364					1389	48		2035	47
1695	17424	21928					1395	48		2039	48
1700	17922	21876					1409	51		2049	49
1705	16530	19820					1417	51		2051	48
1710	22640	25800					1418	51		2051	48
1715	22192	26320					1419	51		2053	47
1720	15720	18740					1419	51		2053	47
1725	12216	14684					1421	51		2054	46
1730	14010	17228					1423	51		2066	47
1735	16770	20900					1426	51		2080	50
1740	15190	19170					1433	51		2084	46
1745	17086	21410					1434	51		2085	46
1750	19054	23794					1439	52		2089	46
1755	19962	24754					1439	52		2089	46
1760	17428	21538					1442	52		2090	46
1765	7820	10210					1451	52		2090	46
1770	5550	7830					1453	51		2092	46
1775	6918	9582					1454	51		2092	46
1780	7140	10098					1458	51		2093	47
1785	6436	9154					1472	51		2097	48
1790	5254	7306					1476	51		2099	48
1795	4270	5890					1483	51		2104	49
1800	17290	21190					1483	51		2106	49
1805	20746	24526					1493	51		2106	49
1810	22354	26698					1502	50		2110	48
1815	18794	22894					1509	50		2113	48
1820	12694	15908					1522	51		2123	50
1825	12630	16140					1522	51		2124	50
1830	16530	21230					1529	50		2127	51
1835	9250	11982					1532	49		2129	51
1840	7712	10306					1541	48		2135	53
1845	8788	11826					1545	48		2140	53
1850	10520	13976					1549	48		2140	53
1855	12120	16000					1551	48		2156	54
1860	13800	17800					1551	48		2159	55
1865	11416	13576					1552	48		2159	55
1870	7448	8464					1553	48		2161	55
1875	4724	5356					1555	48		2167	56
1880	6672	7824					1555	48		2167	56
1885	17320	20120					1562	48		2172	53
1890	6430	7790					1564	48		2175	52
1895	4438	5574					1567	48		2175	52
1900	4264	5500					1570	48		2213	51
1905	5304	7056					1571	48		2222	52
1910	6762	9212					1580	49		2227	51
1915	7650	10420					1588	49		2229	51
1920	8860	11820					1592	49		2234	52
1925	8236	10876					1609	51		2235	52
1930	9616	12404					1613	50		2239	53
1935	10464	13284					1616	50		2243	54
1940	10020	12652					1623	50		2245	54
1945	9300	11900					1631	50		2245	54
1950	9580	12160					1633	50		2246	54
1955	11340	14312					1635	50		2250	55
1960	11528	14616					1640	49		2256	54
1965	10512	13400					1645	47		2259	54
1970	9356	11948					1648	47		2265	55
1975	9820	12500					1650	47		2268	55
1980	8500	10860					1655	47		2275	57
1985	7548	9596					1664	46		2279	57
1990	7922	10066					1664	46		2286	55
1995	8710	11058					1672	46		2289	54
2000	9480	11982					1676	47		2294	55
2005	10280	12870					1678	47		2294	55
2010	9840	12720					1681	47		2295	55
2015	9880	12584					1682	47		2313	55
2020	9818	12544					1683	47		2318	54
2025	9786	12588					1686	48		2319	54
2030	9692	12520					1689	48		2389	56
2035	9220	11960					1693	48		2391	55
2040	10110	12950					1706	48		2397	51
2045	9582	12166					1709	48		2399	51
2050	9084	11418					1719	49		2400	51
2055	9164	11478					1719	49		2406	52
2060	9782	12262					1720	50		2410	53
2065	10310	12830					1723	49		2411	53
2070	9760	10920					1734	50		2416	52
2075	10320	10040					1748	52		2422	48
2080	10172	9592					1751	51		2429	49
2085	9908	9764					1756	50		2439	49
2090	9746	10074					1779	47		2448	47
2095	9530	9370					1781	46		2451	47
2100	10480	10660					1790	46		2451	47
2105	10504	10940					1790	46		2456	48
2110	9850	9726					1802	46		2466	48
2115	10142	10314					1808	46		2472	48
2120	11294	12656					1815	46		2474	48
2125	11510	13360					1816	46		2474	48
2130	12030	14230					1837	47		2475	48
2135	11054	13694					1839	47		2476	48
2140	10942	13518					1840	47		2477	48
2145	10994	13250					1849	49		2478	49
2150	10804	12714					1854	49		2484	50
2155	10260	12010					1855	49		2485	50
2160	10640	11220					1864	48		2487	50
2165	10680	10228					1864	48		2489	51
2170	10648	10022					1866	47		2500	51
2175	10344	9470					1874	47		2501	51
2180	10134	8736					1880	47		2504	50
2185	10950	9280					1882	46		2506	50
2190	10320	9420					1889	45		2510	51
2195	10608	9100					1890	45		2513	51
2200	11238	8828					1890	45		2514	52
2205	10494	8516					1896	45		2515	52
2210	8648	8004					1901	46		2522	54
2215	7960	7060					1903	46		2532	52
2220	9710	7820					1904	46		2533	51
2225	8470	7060					1905	46		2535	51
2230	7662	6810					1907	46		2539	51
2235	8030	8470					1915	45		2541	52
2240	9162	11280					1917	45		2542	52
2245	9490	12320					1918	45		2542	52
2250	9110	11910					1920	45		2544	52
2255	7582	9846					1930	46		2547	52
2260	6216	8046					1932	47		2548	52
2265	4556	5894					1932	47		2552	52
2270	4796	6212					1934	47		2554	51
2275	11780	15260					1936	47		2630	53
2280	6630	8390					1937	47		2635	54
2285	9134	11494					1938	47		2644	49
2290	8818	11010					1939	46		2648	49
2295	13066	16042					1945	46		2667	49
2300	18962	23308					1945	46		2676	49
2305	13290	17140					1947	46		2679	49
2310	16510	21250					1958	49		2679	49
2315	15174	19530					1960	49		2682	49
2320	12962	16448					1964	50		2686	49
2325	12486	15392					1964	50		2696	48
2330	14384	17368					1968	49		2703	48
2335	17320	21000					1976	47		2704	48
2340	30820	35920					1986	47		2704	48
2345	18660	22488					1996	45		2711	49
2350	13454	16676					2002	44		2712	49
2355	10498	13184					2002	44		2712	49
2360	8284	10478					2003	44		2719	48
2365	8500	10790					2007	45		2721	47
2370	9740	12040					2007	45		2725	46
2375	8740	10896					2007	45		2736	48
2380	8598	10682					2046	47		2736	48
2385	8686	10826					2047	47		2737	48
2390	8718	10992					2055	44		2742	50
2395	8750	11080					2068	46		2752	46
2400	9190	11450					2074	47		2755	46
2405	9030	11458					2075	47		2757	46
2410	9050	11478					2090	43		2758	46
2415	9282	11642					2091	44		2759	46
2420	9508	11834					2095	44		2760	47
2425	9260	11690					2097	45		2761	47
2430	9370	11980					2100	45		2764	48
2435	10338	12924					2100	45		2766	48
2440	9944	12476					2100	45		2767	48
2445	10196	12852					2101	45		2768	49
2450	11540	14490					2103	45		2770	49
2455	12860	16050					2105	45		2771	49
2460	9820	12240					2106	45		2772	49
2465	10892	13664					2111	46		2774	50
2470	11634	14518					2114	46		2779	51
2475	11814	14646					2115	46		2783	51
2480	11430	14108					2116	46		2797	49
2485	10710	13180					2118	47		2799	49
2490	10860	13570					2119	47		2799	49
2495	10932	13690					2121	47		2800	49
2500	16542	20206					2121	47		2804	49
2505	24246	28706					2128	48		2807	48
2510	27810	32354					2131	49		2807	48
2515	18210	21890					2137	50		2811	47
2520	16840	20160					2143	50		2816	46
2525	16968	20312					2144	51		2820	47
2530	16052	19156					2148	51		2821	47
2535	19416	23008					2156	53		2828	47
2540	24956	29436					2158	53		2843	46
2545	23140	27260					2161	54		2846	46
2550	16920	20400					2167	54		2847	47
2555	20792	24720					2171	53		2849	47
2560	17398	20964					2172	53		2851	48
2565	19282	22960					2175	52		2851	48
2570	23248	27088					2178	52		2851	48
2575	10360	12280					2178	52		2853	48
2580	18960	22680					2179	53		2854	48
2585	13192	15800					2179	53		2856	48
2590	12716	15052					2181	53		2858	47
2595	15916	18840					2183	53		2867	46
2600	18428	22068					2184	53		2867	46
2605	13140	16140					2188	54		2879	49
2610	12530	15190					2188	54		2885	50
2615	11698	14206					2195	54		2888	50
2620	9942	12046					2196	54		2888	50
2625	9094	11042					2198	53		2895	52
2630	9094	11100					2211	50		2905	51
2635	7990	9700					2212	50		2910	50
2640	8830	10670					2212	50		2915	50
2645	11022	13342					2214	50		2916	50
2650	9992	12150					2216	50		2920	50
2655	8836	10790					2216	50		2922	49
2660	8998	11042					2221	50		2929	48
2665	10270	12770					2224	49		2932	48
2670	10110	12660					2237	50		2932	48
2675	9158	11412					2237	50		2935	48
2680	9358	11538					2239	50		2948	49
2685	9526	11854					2249	51		2951	47
2690	9312	11846					2252	52		2953	47
2695	9200	11670					2257	52		2953	47
2700	8470	10840					2258	52		2956	46
2705	7054	9160					2262	52		2957	46
2710	6946	8992					2263	52		2957	46
2715	7102	9192					2264	52		2959	46
2720	7018	9122					2267	53		2969	46
2725	6730	8650					2267	53		2970	47
2730	5490	7190					2271	54		2976	49
2735	6122	7982					2280	54		2977	50
2740	6850	8870					2281	54		2983	51
2745	6914	8958					2295	53		2983	51
2750	6502	8484					2303	54		2983	51
2755	6750	8820					2303	54		2991	48
2760	7820	10250					2305	54		2992	48
2765	8772	11162					2307	54		2993	48
2770	9124	11660					2317	50		2994	48
2775	8800	11412					2319	50		3002	52
2780	8206	10734					2326	50		3010	55
2785	8230	10590					2326	50		3087	45
2790	7820	10170					2327	50		3087	45
2795	7940	10234					2328	50		3091	45
2800	6686	8618					2332	50		3094	45
2805	6046	7778					2335	50		3105	48
2810	6500	8332					2341	51		3105	48
2815	7020	9060					2341	51		3114	53
2820	6460	8580					2344	51		3117	54
2825	7300	9884					2347	51		3119	55
2830	9892	13270					2355	52		3123	56
2835	11444	15026					2359	52		3130	50
2840	11734	15000					2359	52		3130	50
2845	13110	16600					2361	52		3131	50
2850	12980	16390					2364	52		3134	49
2855	14876	18470					2367	52		3141	46
2860	13796	16866					2368	52		3142	45
2865	12636	15518					2368	52		3143	44
2870	12608	15802					2378	53		3146	43
2875	13240	16530					2381	53		3147	43
2880	12630	15070					2381	53		3150	43
2885	15070	18566					2394	52		3153	43
2890	14756	18516					2395	51		3157	43
2895	14004	17532					2395	51		3158	43
2900	13196	16292					2403	51		3204	43
2905	10780	13540					2412	53		3208	43
2910	9820	12620					2420	49		3208	43
2915	6788	8692					2420	49		3212	44
2920	7998	9900					2424	48		3219	47
2925	9430	11004					2424	48		3224	49
2930	11104	11024					2431	48		3229	46
2935	17080	13240					2432	48		3235	44
2940	13660	9190					2452	48		3236	44
2945	10812	8102					2458	49		3242	44
2950	8912	6396					2471	49		3243	44
2955	9920	7028					2473	50		3248	44
2960	13472	10686					2473	50		3250	42
2965	16880	15790					2474	50		3253	41
2970	9900	9680					2478	50		3385	42
2975	13460	13720					2481	50		3389	40
2980	13486	13710					2484	51		3390	40
2985	13350	14210					2486	51		3393	40
2990	14158	15828					2491	52		3395	40
2995	14750	15220					2491	52		3398	41
3000	18320	17720					2493	52		3404	42
3005	46120	47800					2495	52		3404	42
3010	42534	42546					2497	52		3408	42
3015	29634	28618					2499	51		3412	41
3020	18536	18578					2501	51		3413	41
3025	9400	10890					2501	51		3416	41
3030	3490	4590					2504	50		3425	44
3035	4594	6094					2506	50		3428	46
3040	6754	8756					2521	52		3435	49
3045	7366	9476					2521	52		3436	49
3050	6154	7912					2532	49		3437	50
3055	5170	6480					2533	49		3438	50
3060	5290	6660					2538	49		3438	50
3065	5346	6932					2538	49		3438	50
3070	5336	7006					2540	49		3439	51
3075	5080	6550					2545	49		3446	52
3080	5314	6524					2549	49		3453	52
3085	7690	9180					2638	52		3466	49
3090	6350	7940					2644	49		3472	48
3095	11998	14244					2650	49		3485	44
3100	15186	17758					2650	49		3502	44
3105	16982	19710					2651	49		3503	43
3110	18042	20888					2652	49		3505	43
3115	18610	21640					2654	49		3508	43
3120	19670	22480					2658	49		4541	39
3125	19998	22760					2660	49		4541	39
3130	19924	22548					2663	49		4545	37
3135	19524	22168					2665	49		4548	37
3140	19128	21908					2666	49		4550	37
3145	19320	22020					2666	49		4557	39
3150	20020	23210					2667	49		4559	39
3155	19660	22618					2672	50		4562	40
3160	20104	23178					2672	50		4563	40
3165	19532	22634					2673	50		4590	37
3170	18170	21140					2675	50		4591	37
3175	18290	21260					2684	50		4591	37
3180	17730	20470					2684	50		4593	37
3185	13458	16006					2688	50		4597	38
3190	10062	12238					2691	50		4598	38
3195	7058	8802					2692	50		4602	38
3200	4734	6180					2702	51		4610	36
3205	4150	5700					2706	51		4612	36
3210	2570	3670					2721	51		4613	35
3215	2442	3438					2722	51		4616	36
3220	4054	5474					2729	49		4629	38
3225	4822	6402					2731	49		4631	38
3230	4630	6008					2739	50		4631	38
3235	5830	7240					2739	50		4632	38
3240	5610	6880					2768	49		4648	39
3245	4498	5600					2771	49		4648	39
3250	3764	4710					2776	50		4651	39
3255	3412	4306					2779	50		4656	37
3260	3306	4236					2781	51		4661	37
3265	3170	4100					2787	51		4669	39
3270	3410	4250					2787	51		4671	40
3275	2162	2794					2789	51		4678	43
3280	2918	3672					2802	51		4679	43
3285	3470	4280					2803	51		4682	43
3290	3246	3990					2811	51		4696	39
3295	3310	4150					2823	51		4701	38
3300	3070	3780					2836	49		4705	37
3305	2438	3020					2841	49		4705	37
3310	2352	2896					2843	49		4709	37
3315	2288	2728					2851	50		4709	37
3320	2184	2546					2853	51		4711	36
3325	2440	3090					2853	51		4712	36
3330	6020	7300					2857	50		4717	36
3335	6964	8068					2862	49		4719	36
3340	4992	5842					2863	48		4724	36
3345	2956	3538					2868	48		4724	36
3350	2106	2518					2871	48		4729	37
3355	2090	2590					2871	48		4736	38
3360	2330	2920					2875	48		4737	39
3365	3762	4608					2880	49		4738	39
3370	6376	8084					2880	49		4744	39
3375	15384	19048					2881	49		4745	39
3380	25134	30748					2886	49		4748	39
3385	19110	23980					2890	50		4749	39
3390	5480	7130					2890	50		4750	39
3395	5280	6898					2905	51		4758	41
3400	5116	6600					2907	51		4760	41
3405	4856	6160					2911	51		4763	42
3410	4486	5612					2913	51		4765	42
3415	4110	5100					2914	51		4769	40
3420	4630	5910					2916	51		4771	40
3425	4590	5830					2919	51		4773	39
3430	3992	4910					2929	51		4775	40
3435	3560	4290					2930	51		4777	40
3440	3338	4098					2933	51		4786	43
3445	2690	3450					2935	51		4791	45
3450	1840	2370					2945	51		4795	46
3455	2792	3530					2945	51		4797	45
3460	3444	4270					2950	51		4799	45
3465	3496	4306					2959	51		4812	43
3470	3398	4200					2963	51		4812	43
3475	4350	5360					2963	51		4813	43
3480	3590	4520					2968	50		4814	43
3485	2150	2752					2969	50		4818	42
3490	1700	2256					2972	50		4818	42
3495	2144	2828					2974	50		4820	42
3500	2444	3160					2974	50		4830	41
3505	620	840					2975	50		4832	41
3510	710	920					2981	50		4841	40
3515	1398	1736					2982	50		4846	41
3520	1822	2270					2983	50		4849	41
3525	2474	3106					2988	50		4850	41
3530	3142	3960					2989	50		4853	41
3535	2910	3680					2992	50		4854	41
3540	2850	3530					2994	50		4859	40
3545	3002	3722					2996	50		4862	41
3550	2632	3296					3000	51		4865	41
3555	2920	3724					3000	51		4870	42
3560	3802	4930					3003	51		4871	42
3565	3970	5290					3017	51		4880	40
3570	6600	8410					3017	51		4881	40
3575	8680	10994					3019	50		4883	39
3580	8192	10536					3023	50		4884	39
3585	7248	9440					3028	49		4885	39
3590	7244	9434					3062	43		4886	39
3595	8860	11570					3064	43		4893	41
3600	2750	3770					3064	43		4899	43
3605	11982	15002					3066	43		4903	44
3610	14524	17852					3067	43		4983	42
3615	17352	20684					3067	43		4984	43
3620	21438	25062					3071	43		4999	38
3625	21750	25750					3074	44		5000	38
3630	20690	24630					3082	45		5001	38
3635	22322	26006					3093	46		5001	38
3640	23072	26848					3093	46		5005	39
3645	23236	26880					3095	46		5006	40
3650	23518	26798					3110	49		5015	42
3655	25030	28270					3121	50		5016	42
3660	25600	29100					3123	50		5020	39
3665	14096	16860					3131	50		5028	39
3670	9840	12348					3131	50		5030	39
3675	10200	13072					3134	49		5041	40
3680	11742	15176					3143	46		5051	41
3685	10230	13440					3154	45		5051	41
3690	10410	13540					3162	44		5059	41
3695	13378	17100					3163	44		5059	41
3700	18176	22496					3164	44		5060	41
3705	22076	26848					3201	45		5062	41
3710	24906	30096					3202	45		5064	42
3715	29050	35000					3205	45		5066	42
3720	29370	34480					3222	49		5066	42
3725	17810	20808					3226	50		5067	42
3730	13054	14696					3231	49		5069	42
3735	12554	14048					3236	48		5072	43
3740	12340	14356					3238	48		5077	43
3745	7020	8700					3244	47		5080	42
3750	13340	16850					3248	47		5084	42
3755	8796	10826					3250	46		5085	42
3760	10798	12992					3256	43		5089	43
3765	13366	16096					3256	43		5092	43
3770	12108	14722					3257	43		5097	44
3775	4220	5290					3260	43		5101	44
3780	2540	3140					3261	43		5106	41
3785	2564	3252					3319	47		5109	40
3790	3512	4372					3331	50		5112	40
3795	4804	5860					3336	51		5116	41
3800	5678	6988					3337	51		5120	42
3805	5190	6940					3349	50		5129	44
3810	4540	5850					3351	50		5129	44
3815	4892	6338					3362	48		5130	44
3820	5784	7678					3364	46		5132	43
3825	5404	7306					3369	44		5137	41
3830	4442	5994					3371	44		5141	41
3835	6090	7850					3373	44		5146	42
3840	4390	5910					3377	44		5160	44
3845	4846	6494					3377	44		5161	44
3850	5482	7372					3380	44		5162	44
3855	5794	7944					3386	44		5163	44
3860	5610	7914					3389	44		5163	44
3865	5090	7290					3392	43		5168	44
3870	5730	8020					3397	44		5169	44
3875	6794	9196					3404	45		5173	44
3880	7522	10048					3407	45		5183	45
3885	7478	10000					3411	45		5183	45
3890	6778	9162					3412	45		5184	45
3895	6090	8330					3413	45		5188	46
3900	4310	6000					3424	46		5188	46
3905	4974	6960					3426	46		5193	46
3910	6328	8652					3427	47		5206	46
3915	6480	8788					3453	51		5213	45
3920	5102	7034					3458	50		5220	39
3925	3430	5010					3459	50		5228	39
3930	4960	6710					3466	49		5234	41
3935	5992	8014					3474	47		5234	41
3940	5752	7758					3475	47		5235	41
3945	5228	7122					3478	46		5236	41
3950	5108	6930					3480	45		5238	41
3955	5780	7650					3489	45		5238	41
3960	5130	6940					3489	45		5239	41
3965	5050	6868					3494	46		5256	40
3970	5192	6970					3495	46		5259	41
3975	5060	6822					3502	45		5262	41
3980	4736	6502					3503	45		5263	41
3985	4880	6590					4494	46		5265	41
3990	5220	6960					4499	45		5267	42
3995	4980	6616					4505	44		5281	43
4000	5754	7598					4510	45		5289	43
4005	6302	8282					4522	46		5290	43
4010	6030	7904					4529	45		5291	43
4015	4990	6560					4533	45		5292	43
4020	6080	7940					4536	45		5293	43
4025	4888	6564					4536	45		5295	43
4030	4038	5536					4537	45		5305	45
4035	4370	5856					4546	44		5306	45
4040	5644	7290					4554	44		5312	45
4045	6540	8370					4556	44		5327	46
4050	5520	7070					4561	44		5394	44
4055	4536	5854					4563	44		5394	44
4060	3666	4716					4565	44		5395	44
4065	2834	3616					4565	44		5396	44
4070	3332	4090					4566	44		5396	44
4075	7820	9250					4567	44		5400	44
4080	9310	11230					4569	44		5401	44
4085	10870	13126					4580	45		5402	44
4090	8578	10360					4583	45		5405	45
4095	6818	8372					4583	45		5408	45
4100	6546	8260					4585	44		5411	46
4105	5290	6780					4586	44		5412	46
4110	6100	8020					4587	44		5424	46
4115	8396	10756					4592	43		5434	47
4120	8922	11362					4609	45		5441	47
4125	10266	13090					4609	45		5443	45
4130	12290	15670					4615	45		5445	44
4135	12130	15310					4621	45		5447	43
4140	12900	16480					4636	46		5448	43
4145	15044	19216					4641	46		5453	43
4150	15472	19846					4647	46		5453	43
4155	15076	19366					4648	46		5455	44
4160	13792	17692					4649	46		5461	45
4165	10600	13660					4650	46		5478	41
4170	12970	16770					4650	46		5481	42
4175	12610	16322					4655	46		5482	42
4180	13822	17782					4657	46		5494	41
4185	14678	18846					4667	45		5497	41
4190	14152	18188					4668	45		5507	43
4195	12120	15460					4668	45		5511	43
4200	7670	9840					4675	45		5512	43
4205	10086	12672					4677	45		5513	43
4210	8956	11256					4686	46		5518	43
4215	7704	9748					4687	46		5518	43
4220	8006	10044					4688	46		5523	43
4225	9790	11780					4688	46		5527	43
4230	12940	13910					4688	46		5528	43
4235	9004	10486					4689	46		5533	44
4240	10234	12138					4691	46		5535	44
4245	11474	13218					4700	44		5542	45
4250	15268	16970					4703	44		5543	45
4255	31860	35530					4704	44		5545	45
4260	23330	27550					4707	45		5546	45
4265	11298	14246					4711	45		5546	45
4270	6022	7770					4714	45		5552	43
4275	5054	6358					4715	45		5556	43
4280	5898	7436					4716	45		5557	42
4285	6010	7620					4720	45		5560	42
4290	1740	2190					4729	45		5569	41
4295	3492	4542					4733	45		5578	38
4300	4752	6162					4743	46		5582	38
4305	6456	8266					4745	46		5585	39
4310	7512	9520					4752	46		5599	45
4315	4800	6040					4754	46		5601	46
4320	6350	8040					4755	46		5603	46
4325	4230	5392					4759	46		5606	36
4330	2638	3344					4762	46		5608	36
4335	1594	1996					4762	46		5627	43
4340	1386	1742					4766	46		5631	45
4345	2570	3270					4783	45		5639	41
4350	1880	2400					4785	45		5640	40
4355	3272	4136					4785	45		5641	40
4360	3080	3880					4789	45		5646	39
4365	2496	3244					4790	45		5650	40
4370	2444	3326					4798	46		5653	40
4375	3580	4710					4801	46		5658	41
4380	5080	6480					4806	45		5668	37
4385	6384	8072					4807	45		5672	35
4390	6608	8308					4810	45		5679	34
4395	6840	8580					4810	45		5686	34
4400	6966	8750					4812	45		5690	34
4405	5670	7150					4817	45		5690	34
4410	4060	5140					4821	45		5692	35
4415	2172	2660					4825	45		5693	35
4420	1904	2340					4828	45		5694	35
4425	1908	2372					4831	45		5697	36
4430	1654	2058					4832	45		5700	37
4435	1430	1810					4834	45		5701	37
4440	1750	2230					4838	45		5702	37
4445	1078	1406					4842	45		5704	38
4450	1192	1554					4849	46		5706	38
4455	1608	2078					4849	46		5708	36
4460	1834	2360					4850	46		5710	34
4465	1370	1760					4867	46		5714	33
4470	890	1160					4871	46		5718	33
4475	890	1136					4871	46		5723	34
4480	698	908					4871	46		5724	35
4485	614	824					4872	46		5730	37
4490	672	906					4876	46		5733	39
4495	640	850					4879	46		5735	40
4500	670	940					4888	45		5747	42
4505	1182	1540					4888	45		5747	42
4510	1730	2206					4892	45		5747	42
4515	1782	2262					4893	45		5748	41
4520	1494	1892					4893	45		5751	39
4525	1710	2140					4896	45		5759	39
4530	1910	2450					4898	45		5768	41
4535	966	1266					4901	45		5772	42
4540	928	1252					4901	45		5775	42
4545	1016	1376					4918	45		5782	39
4550	1330	1746					4927	45		5787	37
4555	2850	3610					4934	45		5851	39
4560	3310	4040					4937	45		5852	40
4565	1894	2328					4943	46		5860	41
4570	1558	1960					4943	46		5860	41
4575	1750	2228					4948	45		5860	41
4580	2318	2924					4954	46		5866	41
4585	3510	4340					4955	46		5866	41
4590	5200	6550					4957	46		5868	41
4595	8008	9574					4958	46		5874	43
4600	31654	33916					4964	46		5881	44
4605	29558	31520					4965	46		5883	45
4610	4922	5566					4969	46		5884	45
4615	10730	10470					4972	46		5885	45
4620	11410	15400					4976	46		5887	45
4625	6690	9144					4982	46		5889	46
4630	7850	11000					4983	46		5889	46
4635	8790	11392					4988	46		5896	46
4640	8414	9500					4992	45		5900	46
4645	10630	13260					4993	45		5904	47
4650	8590	10820					4999	44		5907	47
4655	23558	26476					5000	44		5910	47
4660	16878	19164					5003	44		5910	47
4665	12078	14548					5005	44		5912	47
4670	15272	18718					5013	44		5914	47
4675	15160	18190					5016	45		5914	47
4680	14860	17640					5021	45		5919	47
4685	14260	16912					5030	44		5919	47
4690	12322	14678					5032	44		5925	47
4695	9390	11554					5035	44		5925	47
4700	6622	8762					5038	44		5926	48
4705	5990	8130					5040	44		5931	48
4710	6320	8520					5049	45		5932	48
4715	6512	8720					5052	45		5935	49
4720	6572	8782					5054	46		5939	49
4725	6572	8762					5055	46		5939	49
4730	6560	8730					5055	46		5944	49
4735	6560	8770					5062	46		5945	49
4740	5990	7860					5062	46		5951	46
4745	6926	8804					5067	46		5952	46
4750	6824	8614					5071	46		5953	46
4755	6744	8358					5076	47		5958	45
4760	6946	8286					5082	47		5963	45
4765	6890	7830					5096	46		5973	45
4770	6260	6500					5100	46		5975	45
4775	13068	14436					5104	46		5976	45
4780	18688	21214					5105	46		5976	45
4785	15192	17794					5108	46		5979	44
4790	6866	9074					5114	45		5980	44
4795	10210	13890					5119	45		5983	44
4800	9250	12360					5120	45		5993	45
4805	9746	12984					5123	45		5996	46
4810	9294	12264					5128	46		5999	46
4815	8794	11580					5142	45		6000	46
4820	8816	11576					5143	45		6001	47
4825	9600	12160					5146	45		6003	47
4830	10180	12640					5147	45		6003	47
4835	9948	12400					5149	45		6013	48
4840	8420	10558					5150	45		6019	49
4845	6840	8558					5150	45		6020	49
4850	6192	7632					5151	45		6021	50
4855	7200	8800					5152	45		6021	50
4860	7740	9330					5153	45		6023	50
4865	7124	8602					5157	46		6023	50
4870	5752	6998					5160	46		6029	51
4875	5264	6566					5163	46		6030	51
4880	5930	7550					5172	46		6045	51
4885	6650	8390					5182	47		6047	51
4890	5220	6400					5183	47		6047	51
4895	4844	6136					5187	48		6047	51
4900	4834	6172					5187	48		6049	52
4905	4606	5892					5189	48		6049	52
4910	4502	5742					5189	48		6055	52
4915	5790	7230					5194	48		6057	52
4920	10100	12100					5194	48		6062	51
4925	7460	9196					5203	48		6068	48
4930	5546	6922					5204	48		6070	48
4935	5734	7110					5205	48		6075	48
4940	6546	8072					5206	48		6084	47
4945	3650	4600					5207	48		6097	47
4950	11100	12630					5211	48		6098	47
4955	20908	23030					5215	47		6098	47
4960	24332	26620					5216	47		6103	48
4965	21080	23780					5218	47		6104	48
4970	14998	18148					5219	47		6105	48
4975	14070	16620					5224	45		6105	48
4980	10300	12310					5225	45		6108	49
4985	12196	14510					5229	44		6112	49
4990	16288	19848					5229	44		6124	50
4995	14532	17856					5231	44		6125	50
5000	8814	10664					5236	44		6132	51
5005	10950	13000					5238	44		6136	52
5010	23670	25970					5240	45		6138	52
5015	23350	23226					5240	45		6148	53
5020	23264	24376					5249	44		6151	53
5025	17324	19436					5250	44		6155	53
5030	8476	10272					5254	44		6156	53
5035	8700	10600					5254	44		6160	53
5040	10850	13530					5256	44		6161	53
5045	8946	11114					5262	44		6165	54
5050	9574	11872					5264	45		6171	54
5055	9738	12136					5271	45		6175	54
5060	9616	11202					5282	46		6184	51
5065	12560	11330					5284	46		6185	51
5070	10140	10290					5284	46		6191	51
5075	8900	9498					5295	47		6191	51
5080	9640	10140					5298	48		6195	50
5085	8556	9372					5302	48		6204	48
5090	6802	8408					5305	48		6213	49
5095	10490	12520					5307	48		6216	49
5100	11080	12990					5312	49		6219	50
5105	8896	10678					5316	49		6224	50
5110	8932	10808					5326	50		6228	50
5115	9252	11108					5330	50		6229	50
5120	9020	10690					5342	47		6232	50
5125	8500	10050					5350	45		6242	51
5130	8700	10460					5350	45		6244	51
5135	9380	10988					5351	45		6247	52
5140	9700	11234					5355	45		6247	52
5145	10564	11774					5355	45		6249	52
5150	11800	12576					5355	45		6253	53
5155	12160	13000					5365	43		6258	54
5160	13520	11590					5365	43		6259	54
5165	12128	10550					5373	43		6267	54
5170	10532	9810					5377	43		6268	54
5175	9988	9874					5377	43		6271	54
5180	10354	10678					5387	45		6275	54
5185	10090	11590					5389	45		6278	54
5190	20640	23010					5391	45		6279	54
5195	11496	13314					5395	45		6279	54
5200	30906	33198					5406	46		6283	54
5205	39190	41766					5408	46		6283	54
5210	33686	35284					5408	46		6285	54
5215	48750	47180					5408	46		6287	54
5220	38310	38740					5411	46		6293	53
5225	26622	28340					5412	46		6296	52
5230	18804	21468					5416	47		6307	49
5235	14212	17504					5417	47		6310	48
5240	11054	14402					5421	47		6317	47
5245	6390	8690					5423	47		6318	47
5250	7240	9460					5447	46		6319	47
5255	23120	24500					5448	46		6325	48
5260	16266	18066					5451	45		6326	48
5265	9102	11458					5454	45		6332	49
5270	9390	12132					5457	46		6332	49
5275	10230	13700					5461	46		6334	49
5280	37980	42340					5470	44		6335	49
5285	47676	50516					5480	44		6342	49
5290	55890	57426					5552	46		6343	49
5295	58598	59106					5557	45		6343	49
5300	55852	55998					5557	45		6344	49
5305	51780	52950					5558	45		6350	49
5310	18050	21950					5559	45		6370	52
5315	35434	39494					5563	44		6392	53
5320	51582	54638					5564	44		6394	53
5325	58546	60518					5565	44		6399	53
5330	57424	58928					5566	44		6408	52
5335	58360	60320					5568	44		6408	52
5340	60750	63650					5568	44		6412	52
5345	58558	60850					5571	44		6416	52
5350	35816	38874					5575	43		6419	51
5355	16524	20038					5577	42		6419	51
5360	10304	13750					5584	41		6420	51
5365	12400	16510					5598	44		6422	51
5370	14470	19560					5602	45		6424	50
5375	13190	17720					5613	43		6425	50
5380	13440	17848					5615	43		6429	50
5385	13736	18056					5622	44		6438	50
5390	17316	21942					5622	44		6441	51
5395	32140	38590					5623	44		6443	51
5400	59010	62530					5629	46		6449	52
5405	56490	58522					5634	47		6451	51
[truncated: 6,918 more rows]

## Sheet: Fig2 A_SFig1B
Representative data shown							3 L-cones not shown							3 M-cones not shown
[truncated: 8,466 more rows]

[truncated: 41 more sheets: Fig2 B_SFig1C, Responses to SoS; statistics, Fig3A, Fig3B, Fig3Ci, Fig3Cii, Fig 3Ciii, Fig 3D, Responses to WN; statistics, Fig4A, Fig 4B, Fig4C, Fig 4D, Fig 4E, SoS responses_Pharma;Statistics, Fig 5A, Fig 5B, 6A,B-Lcones, Fig 5B, 6A,B-Mcones, Fig 5B, 6A,B-Scones, Fig 5C …]
